# Supplementary material for: N-(2,4,6-Trimethyl­phen­yl)-1,3-thia­zol-2-amine
Source: Acta Crystallogr Sect E Struct Rep Online. 2012 Jul 14;68(Pt 8):o2441. doi: 10.1107/S1600536812031315 (PMC3414355; doi:10.1107/S1600536812031315)
Supplement: Supplementary file 1 [file e-68-o2441-sup1.cif]

##############################################################################
#                                                                            #
# This CIF contains the data in a paper accepted for publication in          #
# Acta Crystallographica Section E. It conforms to the requirements of       #
# Notes for Authors for Acta Crystallographica Section E, and has been       #
# peer reviewed under the auspices of the IUCr Commission on Journals.       #
#                                                                            #
# Full details of the Crystallographic Information File format               #
# are given in the paper "The Crystallographic Information File (CIF):       #
# a New Standard Archive File for Crystallography" by S. R. Hall, F. H.      #
# Allen and I. D. Brown [Acta Cryst. (1991), A47, 655-685].                  #
#                                                                            #
# The current version of the core CIF dictionary is obtainable from          #
# ftp://ftp.iucr.org/pub/cif_core.dic.                                       #
#                                                                            #
# Software is freely available for graphical display of the structure(s)     #
# in this CIF. For information consult the CIF software page                 #
# http://www.iucr.org/resources/cif/software.                                #
#                                                                            #
# This file may be used for bona fide research purposes within the           #
# scientific community so long as proper attribution is given to the journal # 
# article from which it was obtained.                                        #
#                                                                            #
##############################################################################
data_global
_audit_creation_method     ?
_journal_date_recd_electronic     2012-07-09
_journal_date_accepted     2012-07-10
_journal_name_full     'Acta Crystallographica, Section E'
_journal_year     2012
_journal_volume     68
_journal_issue      8
_journal_page_first     o2441
_journal_page_last     o2441
_journal_paper_category     QO
_journal_paper_doi     10.1107/S1600536812031315
_journal_coeditor_code     HB6896
_publ_contact_author
;
Muhammad Nawaz Tahir
University of Sargodha
Department of Physics
Sargodha
Pakistan
;
_publ_contact_author_email     'dmntahir_uos@yahoo.com'
_publ_contact_author_fax     '0092 48 32 22 121'
_publ_contact_author_phone     '0092 48 92 30 914'
_publ_section_title
;
<i>N</i>-(2,4,6-Trimethylphenyl)-1,3-thiazol-2-amine
;
loop_
    _publ_author_name
    _publ_author_address
    'Ayesha Babar'
;
Institute of Chemistry
University of the Punjab
Lahore 54590
Pakistan
;
    'Munawar Ali Munawar'
;
Institute of Chemistry
University of the Punjab
Lahore 54590
Pakistan
;
    'Tahir, M. Nawaz'
;
Department of Physics
University of Sargodha
Sargodha
Pakistan
;
    'Ather Farooq Khan'
;
Interdisciplinary Research Centre in Biomedical Materials
COMSATS Institute of Information Technology
Defence Road, Off Raiwind Road
Lahore
Pakistan
;
    'Muhammad Ilyas Tariq'
;
Department of Chemistry
University of Sargodha
Sargodha
Pakistan
;
data_I
_audit_creation_method     SHELXL-97
_chemical_name_systematic
;
<i>N</i>-(2,4,6-Trimethylphenyl)-1,3-thiazol-2-amine
;
_chemical_name_common     ?
_chemical_formula_moiety     'C12 H14 N2 S'
_chemical_formula_sum     'C12 H14 N2 S'
_chemical_formula_iupac     'C12 H14 N2 S'
_chemical_formula_weight     218.31
_symmetry_cell_setting     monoclinic
_symmetry_space_group_name_H-M     'P 21/c'
_symmetry_space_group_name_Hall     '-P 2ybc'
loop_
    _symmetry_equiv_pos_site_id
    _symmetry_equiv_pos_as_xyz
    1 x,y,z
    2 -x,1/2+y,1/2-z
    3 -x,-y,-z
    4 x,1/2-y,1/2+z
_cell_length_a     14.2766(6)
_cell_length_b     7.0676(2)
_cell_length_c     13.8598(6)
_cell_angle_alpha     90
_cell_angle_beta     118.736(2)
_cell_angle_gamma     90
_cell_volume     1226.24(9)
_cell_formula_units_Z     4
_cell_measurement_reflns_used     2196
_cell_measurement_theta_min     1.63
_cell_measurement_theta_max     27.29
_cell_measurement_temperature     296(2)
_exptl_crystal_description     prism
_exptl_crystal_colour     yellow
_exptl_crystal_size_max     0.32
_exptl_crystal_size_mid     0.22
_exptl_crystal_size_min     0.18
_exptl_crystal_density_diffrn     1.183
_exptl_crystal_density_meas     ?
_exptl_crystal_density_method     'not measured'
_exptl_crystal_F_000     464
_exptl_absorpt_coefficient_mu     0.234
_exptl_absorpt_correction_type     multi-scan
_exptl_absorpt_process_details     '(SADABS; Bruker, 2005)'
_exptl_absorpt_correction_T_min     0.929
_exptl_absorpt_correction_T_max     0.959
_exptl_special_details
;
;
_diffrn_ambient_temperature     296(2)
_diffrn_radiation_type     MoK\a
_diffrn_radiation_wavelength     0.71073
_diffrn_radiation_source     'fine-focus sealed tube'
_diffrn_radiation_monochromator     graphite
_diffrn_measurement_device_type     'Bruker Kappa APEXII CCD'
_diffrn_measurement_method     \w
_diffrn_detector_area_resol_mean     7.80
_diffrn_reflns_number     10086
_diffrn_reflns_av_R_equivalents     0.0265
_diffrn_reflns_av_sigmaI/netI     0.0218
_diffrn_reflns_theta_min     1.63
_diffrn_reflns_theta_max     27.29
_diffrn_reflns_theta_full     27.29
_diffrn_measured_fraction_theta_max     0.988
_diffrn_measured_fraction_theta_full     0.988
_diffrn_reflns_limit_h_min     -18
_diffrn_reflns_limit_h_max     18
_diffrn_reflns_limit_k_min     -8
_diffrn_reflns_limit_k_max     9
_diffrn_reflns_limit_l_min     -17
_diffrn_reflns_limit_l_max     17
_diffrn_standards_number     0
_diffrn_standards_interval_count     ?
_diffrn_standards_interval_time     ?
_diffrn_standards_decay_%     ?
_refine_special_details
;
Refinement of <i>F</i>^2^ against ALL reflections. The weighted <i>R</i>-factor
<i>wR</i> and goodness of fit <i>S</i> are based on <i>F</i>^2^, conventional
<i>R</i>-factors <i>R</i> are based on <i>F</i>, with <i>F</i> set to zero for
negative <i>F</i>^2^. The threshold expression of <i>F</i>^2^ >
\s(<i>F</i>^2^) is used only for calculating <i>R</i>-factors(gt) <i>etc</i>.
and is not relevant to the choice of reflections for refinement.
<i>R</i>-factors based on <i>F</i>^2^ are statistically about twice as large
as those based on <i>F</i>, and <i>R</i>- factors based on ALL data will be
even larger.
;
_reflns_number_total     2717
_reflns_number_gt     2196
_reflns_threshold_expression     I>2\s(I)
_refine_ls_structure_factor_coef     Fsqd
_refine_ls_matrix_type     full
_refine_ls_R_factor_all     0.0488
_refine_ls_R_factor_gt     0.0387
_refine_ls_wR_factor_gt     0.1070
_refine_ls_wR_factor_ref     0.1164
_refine_ls_goodness_of_fit_ref     1.047
_refine_ls_restrained_S_all     1.047
_refine_ls_number_reflns     2717
_refine_ls_number_parameters     140
_refine_ls_number_restraints     0
_refine_ls_hydrogen_treatment     constr
_refine_ls_weighting_scheme     calc
_refine_ls_weighting_details
         'calc w=1/[\s^2^(Fo^2^)+(0.0574P)^2^+0.3377P] where P=(Fo^2^+2Fc^2^)/3'
_atom_sites_solution_hydrogens     geom
_atom_sites_solution_primary     direct
_atom_sites_solution_secondary     difmap
_refine_ls_shift/su_max     0.000
_refine_ls_shift/su_mean     0.000
_refine_diff_density_max     0.296
_refine_diff_density_min     -0.239
_refine_ls_extinction_method     'SHELXL97 (Sheldrick, 2008)'
_refine_ls_extinction_coef     0.049(4)
_refine_ls_extinction_expression
                                  'Fc^*^=kFc[1+0.001xFc^2^\l^3^/sin(2\q)]^-1/4^'
loop_
    _atom_type_symbol
    _atom_type_description
    _atom_type_scat_dispersion_real
    _atom_type_scat_dispersion_imag
    _atom_type_scat_source
    'C' 'C' 0.0033 0.0016
                         'International Tables Vol C Tables 4.2.6.8 and 6.1.1.4'
    'H' 'H' 0.0000 0.0000
                         'International Tables Vol C Tables 4.2.6.8 and 6.1.1.4'
    'N' 'N' 0.0061 0.0033
                         'International Tables Vol C Tables 4.2.6.8 and 6.1.1.4'
    'S' 'S' 0.1246 0.1234
                         'International Tables Vol C Tables 4.2.6.8 and 6.1.1.4'
_computing_data_collection     'APEX2 (Bruker, 2009)'
_computing_cell_refinement     'SAINT (Bruker, 2009)'
_computing_data_reduction     'SAINT (Bruker, 2009)'
_computing_structure_solution     'SHELXS97 (Sheldrick, 2008)'
_computing_structure_refinement     'SHELXL97 (Sheldrick, 2008)'
_computing_molecular_graphics
                  'ORTEP-3 for Windows (Farrugia, 1997) and PLATON (Spek, 2009)'
_computing_publication_material
                                'WinGX (Farrugia, 1999) and PLATON (Spek, 2009)'
loop_
    _atom_site_type_symbol
    _atom_site_label
    _atom_site_fract_x
    _atom_site_fract_y
    _atom_site_fract_z
    _atom_site_U_iso_or_equiv
    _atom_site_thermal_displace_type
    _atom_site_calc_flag
    _atom_site_refinement_flags
    _atom_site_occupancy
    _atom_site_disorder_assembly
    _atom_site_disorder_group
    S S1 0.28549(3) 0.60626(7) 0.20694(3) 0.0510(2) Uani . . 1.000 . -16
    N N1 0.37642(11) 0.6678(2) 0.42680(11) 0.0489(4) Uani . . 1.000 . -16
    N N2 0.46689(11) 0.4830(2) 0.35713(11) 0.0457(4) Uani . . 1.000 . -16
    C C1 0.28129(12) 0.7598(2) 0.41025(12) 0.0417(5) Uani . . 1.000 . -16
    C C2 0.25718(15) 0.9401(3) 0.36248(14) 0.0503(5) Uani . . 1.000 . -16
    C C3 0.16150(17) 1.0218(3) 0.34372(15) 0.0619(7) Uani . . 1.000 . -16
    C C4 0.09327(16) 0.9380(3) 0.37534(15) 0.0640(7) Uani . . 1.000 . -16
    C C5 0.12224(14) 0.7638(3) 0.42681(14) 0.0579(6) Uani . . 1.000 . -16
    C C6 0.21467(13) 0.6720(2) 0.44421(12) 0.0464(5) Uani . . 1.000 . -16
    C C7 0.24324(19) 0.4809(3) 0.49949(19) 0.0689(8) Uani . . 1.000 . -16
    C C8 0.3330(2) 1.0470(3) 0.3358(2) 0.0774(9) Uani . . 1.000 . -16
    C C9 -0.0095(2) 1.0332(5) 0.3547(2) 0.1073(13) Uani . . 1.000 . -16
    C C10 0.38520(12) 0.5850(2) 0.34340(12) 0.0385(4) Uani . . 1.000 . -16
    C C11 0.36100(15) 0.4680(3) 0.16835(14) 0.0522(6) Uani . . 1.000 . -16
    C C12 0.45154(15) 0.4168(3) 0.25688(14) 0.0499(6) Uani . . 1.000 . -16
    H H1 0.43021 0.66451 0.49200 0.0586 Uiso . . 1.000 . -16
    H H3 0.14255 1.13832 0.30825 0.0742 Uiso . . 1.000 . -16
    H H5 0.07821 0.70656 0.45048 0.0694 Uiso . . 1.000 . -16
    H H7A 0.18460 0.43399 0.50812 0.1034 Uiso . . 1.000 . -16
    H H7B 0.30533 0.49271 0.57044 0.1034 Uiso . . 1.000 . -16
    H H7C 0.25797 0.39442 0.45505 0.1034 Uiso . . 1.000 . -16
    H H8A 0.31727 1.17980 0.33141 0.1162 Uiso . . 1.000 . -16
    H H8B 0.32495 1.00412 0.26651 0.1162 Uiso . . 1.000 . -16
    H H8C 0.40502 1.02536 0.39246 0.1162 Uiso . . 1.000 . -16
    H H9A -0.05817 1.03567 0.27711 0.1608 Uiso . . 1.000 . -16
    H H9B 0.00533 1.16026 0.38250 0.1608 Uiso . . 1.000 . -16
    H H9C -0.04105 0.96399 0.39150 0.1608 Uiso . . 1.000 . -16
    H H11 0.34159 0.43378 0.09636 0.0626 Uiso . . 1.000 . -16
    H H12 0.50176 0.34047 0.25128 0.0599 Uiso . . 1.000 . -16
loop_
    _atom_site_aniso_label
    _atom_site_aniso_U_11
    _atom_site_aniso_U_22
    _atom_site_aniso_U_33
    _atom_site_aniso_U_12
    _atom_site_aniso_U_13
    _atom_site_aniso_U_23
    S1 0.0449(3) 0.0634(3) 0.0357(2) 0.0060(2) 0.0122(2) 0.0011(2)
    N1 0.0442(7) 0.0644(9) 0.0332(6) 0.0155(7) 0.0148(5) 0.0007(6)
    N2 0.0449(7) 0.0542(8) 0.0398(7) 0.0100(6) 0.0217(6) 0.0047(6)
    C1 0.0410(8) 0.0480(9) 0.0323(7) 0.0071(7) 0.0147(6) -0.0023(6)
    C2 0.0594(10) 0.0491(9) 0.0441(9) 0.0067(8) 0.0263(8) 0.0009(7)
    C3 0.0747(13) 0.0597(11) 0.0479(10) 0.0267(10) 0.0268(9) 0.0082(8)
    C4 0.0539(10) 0.0921(15) 0.0403(9) 0.0287(10) 0.0182(8) 0.0018(9)
    C5 0.0448(9) 0.0857(14) 0.0432(9) 0.0020(9) 0.0212(7) -0.0026(9)
    C6 0.0481(9) 0.0532(9) 0.0347(7) 0.0004(7) 0.0174(7) -0.0039(7)
    C7 0.0830(14) 0.0585(12) 0.0719(13) -0.0024(10) 0.0425(12) 0.0080(10)
    C8 0.0980(17) 0.0590(12) 0.0915(17) -0.0005(12) 0.0585(15) 0.0086(11)
    C9 0.0779(16) 0.166(3) 0.0768(16) 0.0672(19) 0.0362(13) 0.0210(17)
    C10 0.0377(7) 0.0420(8) 0.0340(7) 0.0021(6) 0.0158(6) 0.0044(6)
    C11 0.0656(11) 0.0535(10) 0.0407(8) -0.0042(8) 0.0282(8) -0.0051(7)
    C12 0.0594(10) 0.0505(10) 0.0500(9) 0.0078(8) 0.0344(8) 0.0015(7)
_geom_special_details
;
Bond distances, angles <i>etc</i>. have been calculated using the rounded
fractional coordinates. All su's are estimated from the variances of the
(full) variance-covariance matrix. The cell e.s.d.'s are taken into account in
the estimation of distances, angles and torsion angles
;
loop_
    _geom_bond_atom_site_label_1
    _geom_bond_atom_site_label_2
    _geom_bond_site_symmetry_1
    _geom_bond_site_symmetry_2
    _geom_bond_distance
    _geom_bond_publ_flag
    S1 C10 . . 1.7428(15) no
    S1 C11 . . 1.720(2) no
    N1 C1 . . 1.421(2) no
    N1 C10 . . 1.354(2) no
    N2 C10 . . 1.305(2) no
    N2 C12 . . 1.380(2) no
    N1 H1 . . 0.8600 no
    C1 C6 . . 1.393(3) no
    C1 C2 . . 1.401(2) no
    C2 C3 . . 1.388(3) no
    C2 C8 . . 1.505(4) no
    C3 C4 . . 1.379(3) no
    C4 C5 . . 1.383(3) no
    C4 C9 . . 1.511(4) no
    C5 C6 . . 1.384(3) no
    C6 C7 . . 1.509(3) no
    C11 C12 . . 1.335(3) no
    C3 H3 . . 0.9300 no
    C5 H5 . . 0.9300 no
    C7 H7A . . 0.9600 no
    C7 H7B . . 0.9600 no
    C7 H7C . . 0.9600 no
    C8 H8A . . 0.9600 no
    C8 H8B . . 0.9600 no
    C8 H8C . . 0.9600 no
    C9 H9A . . 0.9600 no
    C9 H9B . . 0.9600 no
    C9 H9C . . 0.9600 no
    C11 H11 . . 0.9300 no
    C12 H12 . . 0.9300 no
loop_
    _geom_angle_atom_site_label_1
    _geom_angle_atom_site_label_2
    _geom_angle_atom_site_label_3
    _geom_angle_site_symmetry_1
    _geom_angle_site_symmetry_2
    _geom_angle_site_symmetry_3
    _geom_angle
    _geom_angle_publ_flag
    C10 S1 C11 . . . 88.94(8) no
    C1 N1 C10 . . . 122.23(14) no
    C10 N2 C12 . . . 110.02(15) no
    C1 N1 H1 . . . 119.00 no
    C10 N1 H1 . . . 119.00 no
    N1 C1 C2 . . . 119.41(17) no
    N1 C1 C6 . . . 119.75(13) no
    C2 C1 C6 . . . 120.82(17) no
    C1 C2 C3 . . . 117.6(2) no
    C3 C2 C8 . . . 120.31(19) no
    C1 C2 C8 . . . 122.1(2) no
    C2 C3 C4 . . . 122.9(2) no
    C3 C4 C9 . . . 121.2(2) no
    C3 C4 C5 . . . 117.7(2) no
    C5 C4 C9 . . . 121.1(2) no
    C4 C5 C6 . . . 122.1(2) no
    C1 C6 C5 . . . 118.75(15) no
    C5 C6 C7 . . . 120.70(19) no
    C1 C6 C7 . . . 120.55(18) no
    S1 C10 N2 . . . 114.35(12) no
    S1 C10 N1 . . . 121.78(13) no
    N1 C10 N2 . . . 123.87(14) no
    S1 C11 C12 . . . 110.05(14) no
    N2 C12 C11 . . . 116.6(2) no
    C2 C3 H3 . . . 119.00 no
    C4 C3 H3 . . . 119.00 no
    C4 C5 H5 . . . 119.00 no
    C6 C5 H5 . . . 119.00 no
    C6 C7 H7A . . . 109.00 no
    C6 C7 H7B . . . 109.00 no
    C6 C7 H7C . . . 109.00 no
    H7A C7 H7B . . . 109.00 no
    H7A C7 H7C . . . 109.00 no
    H7B C7 H7C . . . 109.00 no
    C2 C8 H8A . . . 109.00 no
    C2 C8 H8B . . . 109.00 no
    C2 C8 H8C . . . 109.00 no
    H8A C8 H8B . . . 109.00 no
    H8A C8 H8C . . . 109.00 no
    H8B C8 H8C . . . 110.00 no
    C4 C9 H9A . . . 110.00 no
    C4 C9 H9B . . . 110.00 no
    C4 C9 H9C . . . 109.00 no
    H9A C9 H9B . . . 110.00 no
    H9A C9 H9C . . . 109.00 no
    H9B C9 H9C . . . 109.00 no
    S1 C11 H11 . . . 125.00 no
    C12 C11 H11 . . . 125.00 no
    N2 C12 H12 . . . 122.00 no
    C11 C12 H12 . . . 122.00 no
loop_
    _geom_torsion_atom_site_label_1
    _geom_torsion_atom_site_label_2
    _geom_torsion_atom_site_label_3
    _geom_torsion_atom_site_label_4
    _geom_torsion_site_symmetry_1
    _geom_torsion_site_symmetry_2
    _geom_torsion_site_symmetry_3
    _geom_torsion_site_symmetry_4
    _geom_torsion
    _geom_torsion_publ_flag
    C11 S1 C10 N1 . . . . -179.66(15) no
    C11 S1 C10 N2 . . . . -0.05(14) no
    C10 S1 C11 C12 . . . . 0.38(17) no
    C10 N1 C1 C2 . . . . -76.7(2) no
    C10 N1 C1 C6 . . . . 104.96(18) no
    C1 N1 C10 S1 . . . . 6.9(2) no
    C1 N1 C10 N2 . . . . -172.72(16) no
    C12 N2 C10 S1 . . . . -0.29(19) no
    C12 N2 C10 N1 . . . . 179.31(17) no
    C10 N2 C12 C11 . . . . 0.6(3) no
    N1 C1 C2 C3 . . . . 177.48(15) no
    N1 C1 C2 C8 . . . . -4.8(2) no
    C6 C1 C2 C3 . . . . -4.2(2) no
    C6 C1 C2 C8 . . . . 173.51(17) no
    N1 C1 C6 C5 . . . . -179.71(14) no
    N1 C1 C6 C7 . . . . 0.6(2) no
    C2 C1 C6 C5 . . . . 2.0(2) no
    C2 C1 C6 C7 . . . . -177.69(16) no
    C1 C2 C3 C4 . . . . 3.6(3) no
    C8 C2 C3 C4 . . . . -174.12(19) no
    C2 C3 C4 C5 . . . . -0.8(3) no
    C2 C3 C4 C9 . . . . 179.1(2) no
    C3 C4 C5 C6 . . . . -1.7(3) no
    C9 C4 C5 C6 . . . . 178.44(18) no
    C4 C5 C6 C1 . . . . 1.1(3) no
    C4 C5 C6 C7 . . . . -179.29(18) no
    S1 C11 C12 N2 . . . . -0.7(3) no
loop_
    _geom_hbond_atom_site_label_D
    _geom_hbond_atom_site_label_H
    _geom_hbond_atom_site_label_A
    _geom_hbond_site_symmetry_A
    _geom_hbond_distance_DH
    _geom_hbond_distance_HA
    _geom_hbond_distance_DA
    _geom_hbond_angle_DHA
    _geom_hbond_publ_flag
    N1 H1 N2 3_666 0.86 2.16 2.944(2) 151 yes
_iucr_refine_instructions_details
;
TITL 828 in P2(1)/c WHITE ROD
CELL 0.71073 14.2766 7.0676 13.8598 90.000 118.736 90.000
ZERR 4.00 0.0006 0.0002 0.0006 0.000 0.002 0.000
LATT 1
SYMM -x, y+1/2, -z+1/2
SFAC C  H  N  S
UNIT 48  56  8  4
L.S. 20
ACTA
BOND $H
HTAB
CONF
LIST 4
FMAP 2
PLAN 8
SIZE 0.32 0.22 0.18
MPLA 9 C1 C2 C3 C4 C5 C6 C7 C8 C9
MPLA 6 N1 C10 S1 C11 C12 N2
TEMP 23.000
WGHT    0.057400    0.337700
EXTI    0.048849
FVAR       0.32540
S1    4    0.285492    0.606256    0.206941    11.00000    0.04490    0.06344 =
         0.03566    0.00113    0.01215    0.00600
N1    3    0.376421    0.667761    0.426803    11.00000    0.04422    0.06441 =
         0.03315    0.00069    0.01480    0.01548
AFIX  43
H1    2    0.430214    0.664505    0.492002    11.00000   -1.20000
AFIX   0
N2    3    0.466894    0.483006    0.357131    11.00000    0.04487    0.05420 =
         0.03984    0.00467    0.02171    0.01003
C1    1    0.281291    0.759819    0.410247    11.00000    0.04100    0.04798 =
         0.03226   -0.00227    0.01474    0.00708
C2    1    0.257185    0.940053    0.362483    11.00000    0.05940    0.04905 =
         0.04409    0.00090    0.02629    0.00669
C3    1    0.161502    1.021826    0.343715    11.00000    0.07465    0.05969 =
         0.04785    0.00824    0.02676    0.02670
AFIX  43
H3    2    0.142546    1.138324    0.308247    11.00000   -1.20000
AFIX   0
C4    1    0.093267    0.937970    0.375337    11.00000    0.05388    0.09209 =
         0.04031    0.00177    0.01820    0.02869
C5    1    0.122235    0.763824    0.426808    11.00000    0.04479    0.08571 =
         0.04316   -0.00260    0.02122    0.00197
AFIX  43
H5    2    0.078207    0.706564    0.450485    11.00000   -1.20000
AFIX   0
C6    1    0.214665    0.672034    0.444207    11.00000    0.04805    0.05321 =
         0.03465   -0.00390    0.01740    0.00044
C7    1    0.243240    0.480901    0.499486    11.00000    0.08296    0.05847 =
         0.07185    0.00796    0.04246   -0.00244
AFIX 137
H7A   2    0.184596    0.433991    0.508123    11.00000   -1.50000
H7B   2    0.305326    0.492710    0.570442    11.00000   -1.50000
H7C   2    0.257975    0.394423    0.455055    11.00000   -1.50000
AFIX   0
C8    1    0.332963    1.047007    0.335802    11.00000    0.09804    0.05897 =
         0.09150    0.00864    0.05850   -0.00051
AFIX 137
H8A   2    0.317271    1.179798    0.331411    11.00000   -1.50000
H8B   2    0.324951    1.004116    0.266513    11.00000   -1.50000
H8C   2    0.405022    1.025355    0.392458    11.00000   -1.50000
AFIX   0
C9    1   -0.009533    1.033159    0.354734    11.00000    0.07786    0.16573 =
         0.07680    0.02097    0.03622    0.06724
AFIX 137
H9A   2   -0.058166    1.035673    0.277110    11.00000   -1.50000
H9B   2    0.005330    1.160262    0.382503    11.00000   -1.50000
H9C   2   -0.041046    0.963991    0.391506    11.00000   -1.50000
AFIX   0
C10   1    0.385205    0.585029    0.343396    11.00000    0.03773    0.04202 =
         0.03398    0.00436    0.01584    0.00211
C11   1    0.360996    0.467952    0.168350    11.00000    0.06555    0.05350 =
         0.04073   -0.00507    0.02819   -0.00419
AFIX  43
H11   2    0.341588    0.433782    0.096356    11.00000   -1.20000
AFIX   0
C12   1    0.451540    0.416839    0.256881    11.00000    0.05943    0.05050 =
         0.04996    0.00154    0.03439    0.00779
AFIX  43
H12   2    0.501758    0.340466    0.251281    11.00000   -1.20000
HKLF 4
REM  828 in P2(1)/c WHITE ROD
REM R1 =  0.0387 for   2196 Fo > 4sig(Fo)  and  0.0488 for all   2717 data
REM    140 parameters refined using      0 restraints
END
WGHT      0.0574      0.3376
REM Highest difference peak  0.296,  deepest hole -0.239,  1-sigma level  0.039
Q1    1   0.4085  0.5911  0.4915  11.00000  0.05    0.30
Q2    1   0.3391  0.6142  0.2834  11.00000  0.05    0.21
Q3    1  -0.0005  1.0983  0.4235  11.00000  0.05    0.20
Q4    1   0.1155  0.8784  0.4215  11.00000  0.05    0.19
Q5    1   0.3247  0.5517  0.1753  11.00000  0.05    0.18
Q6    1   0.5243  0.4725  0.4203  11.00000  0.05    0.18
Q7    1  -0.0381  1.1553  0.2871  11.00000  0.05    0.18
Q8    1   0.2332  0.6880  0.4041  11.00000  0.05    0.17
;
