# Supplementary material for: N-(2,4,6-Trimethyl­phen­yl)-1,3-thia­zol-2-amine
Source: Acta Crystallogr Sect E Struct Rep Online. 2012 Jul 14;68(Pt 8):o2441. doi: 10.1107/S1600536812031315 (PMC3414355; doi:10.1107/S1600536812031315)
Supplement: Supplementary file 2 [file e-68-o2441-Isup2.hkl]

#
# h,k,l, Fc-squared, Fo-squared, sigma(Fo-squared) and status flag
#
data_I
_shelx_title ' 828 in P2(1)/c WHITE ROD'
_shelx_refln_list_code          4
_shelx_F_calc_maximum      133.14
_exptl_crystal_F_000       464.00
_reflns_d_resolution_high  0.7751
 
loop_
 _symmetry_equiv_pos_as_xyz
 'x, y, z'
 '-x, y+1/2, -z+1/2'
 '-x, -y, -z'
 'x, -y-1/2, z-1/2'
 
_cell_length_a    14.2766
_cell_length_b     7.0676
_cell_length_c    13.8598
_cell_angle_alpha  90.000
_cell_angle_beta  118.736
_cell_angle_gamma  90.000
 
_shelx_F_squared_multiplier     1.000
 
loop_
 _refln_index_h
 _refln_index_k
 _refln_index_l
 _refln_F_squared_calc
 _refln_F_squared_meas
 _refln_F_squared_sigma
 _refln_observed_status
   1   0   0     2828.69     2643.07     34.60 o
   2   0   0     6414.48     5849.25     88.41 o
   3   0   0     2878.23     2813.68     42.48 o
   4   0   0      427.35      443.37      6.28 o
   5   0   0      998.70      943.52     12.80 o
   6   0   0      148.15      167.34      5.97 o
   7   0   0      572.08      532.54     11.09 o
   8   0   0      514.54      549.59     11.64 o
   9   0   0      241.85      244.16      7.73 o
  10   0   0       56.83       53.97      2.64 o
  11   0   0      612.39      606.32     13.41 o
  12   0   0      466.48      442.15     10.62 o
  13   0   0       19.69       21.99      2.20 o
  14   0   0       40.69       37.46      2.91 o
  15   0   0        0.00       -1.15      1.46 o
  16   0   0       32.77       35.05      4.44 o
   1   1   0     9421.18     8717.65    122.90 o
   2   1   0       42.64       44.77      0.55 o
   3   1   0      336.99      376.27      3.33 o
   4   1   0      805.16      866.27      7.78 o
   5   1   0       69.84       74.87      1.33 o
   6   1   0      154.82      143.94      2.69 o
   7   1   0      854.09      923.03     11.43 o
   8   1   0      332.52      330.32      5.41 o
   9   1   0       29.57       23.63      1.30 o
  10   1   0      176.15      164.74      3.48 o
  11   1   0      370.13      367.26      6.35 o
  12   1   0        8.69        9.32      1.12 o
  13   1   0      136.40      128.48      3.39 o
  14   1   0        0.16        0.90      0.90 o
  15   1   0       18.88       18.84      1.66 o
   0   2   0     9854.81     9538.58    285.59 o
   1   2   0      598.16      721.55      6.76 o
   2   2   0       31.37       41.62      0.54 o
   3   2   0      149.05      147.53      1.59 o
   4   2   0      291.09      303.22      2.96 o
   5   2   0        0.53        0.74      0.22 o
   6   2   0      101.34      104.10      1.91 o
   7   2   0        1.28        0.75      0.47 o
   8   2   0        7.44        4.08      0.66 o
   9   2   0        2.44        4.00      0.87 o
  10   2   0      110.90      109.36      2.72 o
  11   2   0      111.72      112.19      2.90 o
  12   2   0       39.96       37.49      2.74 o
  13   2   0       26.82       23.49      2.58 o
  14   2   0       19.37       16.10      1.54 o
  15   2   0        0.01       -1.08      1.08 o
   1   3   0       23.30       20.11      0.64 o
   2   3   0       36.23       46.37      0.73 o
   3   3   0      533.87      477.57      4.40 o
   4   3   0      656.30      640.62      7.28 o
   5   3   0      131.89      141.32      1.78 o
   6   3   0        6.23        2.33      0.35 o
   7   3   0      327.36      341.57      4.32 o
   8   3   0      327.17      321.61      4.59 o
   9   3   0      108.98       99.07      1.97 o
  10   3   0      188.19      182.46      3.78 o
  11   3   0       48.72       48.65      2.02 o
  12   3   0        0.75        0.11      0.94 o
  13   3   0        2.66        3.28      1.16 o
  14   3   0        4.23        1.70      1.15 o
  15   3   0       18.43       19.63      1.99 o
   0   4   0       59.17       60.52      3.22 o
   1   4   0       96.32       95.47      2.10 o
   2   4   0      113.48       97.85      1.58 o
   3   4   0      282.42      312.18      4.18 o
   4   4   0       24.92       16.78      0.48 o
   5   4   0        0.90        0.51      0.22 o
   6   4   0       77.57       79.63      1.40 o
   7   4   0       30.26       28.00      0.97 o
   8   4   0       69.45       72.60      2.63 o
   9   4   0      113.54      107.44      3.06 o
  10   4   0       94.22      102.94      3.15 o
  11   4   0       11.59       10.61      1.29 o
  12   4   0       39.01       39.45      3.07 o
  13   4   0        2.88        3.84      1.53 o
  14   4   0       31.01       30.82      2.84 o
   1   5   0       89.64       78.27      1.55 o
   2   5   0      239.58      224.16      3.65 o
   3   5   0        7.78        8.97      0.45 o
   4   5   0       60.64       61.90      1.10 o
   5   5   0       32.46       29.76      1.02 o
   6   5   0       75.98       71.24      1.64 o
   7   5   0      180.12      181.80      3.42 o
   8   5   0       58.31       52.04      5.43 o
   9   5   0        2.39        1.84      1.03 o
  10   5   0        0.49       -0.37      0.97 o
  11   5   0        0.03        0.00      1.07 o
  12   5   0        7.47       11.57      1.87 o
  13   5   0        9.59        7.79      1.80 o
   0   6   0       72.33       73.94      4.25 o
   1   6   0        3.56        4.57      1.10 o
   2   6   0       41.06       37.43      2.79 o
   3   6   0       86.72       86.81      2.40 o
   4   6   0       14.14       12.41      0.77 o
   5   6   0      132.95      141.37      4.22 o
   6   6   0       74.82       69.08      1.89 o
   7   6   0      150.75      144.10      3.54 o
   8   6   0        1.43        1.96      1.00 o
   9   6   0       39.30       36.39      3.45 o
  10   6   0       12.34       12.90      1.70 o
  11   6   0       33.54       35.73      2.66 o
  12   6   0        3.42        5.93      1.59 o
   1   7   0      187.99      195.47     11.22 o
   2   7   0       45.04       47.41      2.67 o
   3   7   0       29.82       30.23      2.09 o
   4   7   0       72.40       75.12      2.36 o
   5   7   0        0.01       -0.66      0.66 o
   6   7   0       76.49       84.96      3.34 o
   7   7   0        3.33        3.97      1.61 o
   8   7   0       42.44       42.14      2.29 o
   9   7   0        0.00        0.75      1.06 o
  10   7   0       39.48       39.14      3.12 o
   0   8   0        0.41        2.17      1.79 o
   1   8   0        0.44        0.14      1.10 o
   2   8   0        3.88        4.40      1.36 o
   3   8   0        0.02       -0.97      0.97 o
   4   8   0        7.33        7.48      1.56 o
   5   8   0       32.99       34.11      3.97 o
   7   8   0       26.86       28.44      2.83 o
   1   9   0       14.64       14.12      2.07 o
   2   9   0        3.03        3.09      1.40 o
 -16   1   1        2.99        3.97      1.15 o
 -15   1   1        5.54        6.15      1.16 o
 -14   1   1       41.70       48.47      4.53 o
 -13   1   1      369.42      368.76      6.65 o
 -12   1   1       90.47       81.50      2.58 o
 -11   1   1      678.20      665.77     10.18 o
 -10   1   1      229.29      217.02      4.15 o
  -9   1   1       28.13       24.65      1.26 o
  -8   1   1       29.58       24.92      1.84 o
  -7   1   1      640.04      781.65     10.95 o
  -6   1   1        1.62        3.87      0.50 o
  -5   1   1      134.89       97.97      1.86 o
  -4   1   1      242.73      229.97      2.62 o
  -3   1   1     2372.28     2511.50     23.00 o
  -2   1   1     5239.61     5203.30     74.20 o
  -1   1   1     5100.95     5087.94     57.21 o
   0   1   1      296.23      267.34      2.32 o
   1   1   1      276.96      320.95      2.53 o
   2   1   1     4461.64     4391.46     45.07 o
   3   1   1      276.95      309.08      2.84 o
   4   1   1       98.69      108.89      1.45 o
   5   1   1     2062.88     2140.36     21.39 o
   6   1   1      455.64      440.90      5.79 o
   7   1   1       64.15       63.96      2.16 o
   8   1   1      145.63      133.01      3.09 o
   9   1   1       44.60       46.35      1.69 o
  10   1   1      317.43      307.60      5.53 o
  11   1   1      167.03      160.63      3.67 o
  12   1   1        5.10        4.33      0.95 o
  13   1   1       44.93       43.45      2.18 o
  14   1   1        1.96        0.95      0.96 o
  15   1   1       19.79       22.49      2.15 o
 -16   2   1        4.76        5.14      1.41 o
 -15   2   1       11.71        9.24      1.54 o
 -14   2   1      107.73      115.98      4.48 o
 -13   2   1        1.50        0.47      0.83 o
 -12   2   1      223.58      229.16      5.78 o
 -11   2   1       54.27       46.55      1.85 o
 -10   2   1      401.79      379.22      6.28 o
  -9   2   1      354.95      348.56      5.72 o
  -8   2   1       25.64       21.39      1.09 o
  -7   2   1      425.88      370.41      5.70 o
  -6   2   1     1652.07     1929.37     25.44 o
  -5   2   1      842.80      808.98     12.18 o
  -4   2   1      180.85      167.96      2.00 o
  -3   2   1     4804.42     4873.04     42.66 o
  -2   2   1     5471.08     5388.05     56.08 o
  -1   2   1       24.27       25.62      0.47 o
   0   2   1     1933.84     1969.33     17.16 o
   1   2   1       79.72       84.21      0.96 o
   2   2   1      540.67      542.62      4.45 o
   3   2   1      408.24      477.65      4.45 o
   4   2   1      363.93      410.24      4.17 o
   5   2   1      203.29      250.19      4.29 o
   6   2   1      574.92      578.79      6.85 o
   7   2   1      339.50      339.89      4.87 o
   8   2   1       50.37       48.12      1.66 o
   9   2   1      554.12      550.65      8.51 o
  10   2   1      179.50      175.92      3.74 o
  11   2   1        1.89        1.49      0.80 o
  12   2   1       45.06       43.47      2.07 o
  13   2   1        2.48        1.15      0.92 o
  14   2   1       26.06       27.72      2.72 o
  15   2   1        1.16       -0.42      1.08 o
 -15   3   1        6.91        6.62      1.83 o
 -14   3   1        0.02        0.43      1.08 o
 -13   3   1       16.15       19.99      1.97 o
 -12   3   1        0.94        0.82      0.76 o
 -11   3   1        0.97       -0.52      0.65 o
 -10   3   1       21.66       22.39      1.00 o
  -9   3   1      108.99      101.82      2.02 o
  -8   3   1       46.83       46.15      1.23 o
  -7   3   1       12.62       14.23      0.72 o
  -6   3   1       89.82       77.84      1.77 o
  -5   3   1      807.06      874.42      9.05 o
  -4   3   1     1018.82     1057.79     10.06 o
  -3   3   1      901.38      919.48      8.14 o
  -2   3   1        8.94       28.40      0.72 o
  -1   3   1      615.23      564.24      6.20 o
   0   3   1      449.71      437.39      4.87 o
   1   3   1      913.64      973.50      9.09 o
   2   3   1        5.05        3.82      0.22 o
   3   3   1       57.71       50.31      0.76 o
   4   3   1      146.90      159.23      2.00 o
   5   3   1      167.84      172.74      3.03 o
   6   3   1        2.03       -0.27      0.27 o
   7   3   1      256.43      267.89      4.08 o
   8   3   1      211.12      197.68      3.80 o
   9   3   1       65.26       62.51      2.02 o
  10   3   1        0.61       -0.25      0.70 o
  11   3   1        3.45        1.60      0.81 o
  12   3   1        0.01       -0.77      0.77 o
  13   3   1        8.11        9.69      1.90 o
  14   3   1        7.44        8.48      1.56 o
 -14   4   1        3.45        2.95      1.40 o
 -13   4   1        1.16        1.79      2.60 o
 -12   4   1        0.42       -0.83      0.83 o
 -11   4   1        7.40        8.23      1.16 o
 -10   4   1      110.25      102.88      3.06 o
  -9   4   1      113.29      111.86      2.20 o
  -8   4   1       14.69       13.28      0.80 o
  -7   4   1      370.54      381.42      6.42 o
  -6   4   1       58.13       56.97      1.06 o
  -5   4   1      380.46      408.98      4.23 o
  -4   4   1       27.22       29.41      0.71 o
  -3   4   1      437.59      490.23      5.17 o
  -2   4   1      270.85      299.41      3.87 o
  -1   4   1       91.62       97.10      1.73 o
   0   4   1        2.93        7.18      0.42 o
   1   4   1      356.68      373.61      4.30 o
   2   4   1       69.81       70.66      1.12 o
   3   4   1       24.90       27.17      0.67 o
   4   4   1        7.43        6.55      0.38 o
   5   4   1      122.34      108.94      1.54 o
   6   4   1       68.38       81.73      1.42 o
   7   4   1       12.80       12.14      1.25 o
   8   4   1       19.38       19.39      1.07 o
   9   4   1       75.94       79.34      4.42 o
  10   4   1       29.85       29.20      1.88 o
  11   4   1        0.46        0.17      0.90 o
  12   4   1        0.00       -0.53      1.17 o
  13   4   1        2.57        5.21      1.64 o
 -13   5   1       30.09       37.01      4.58 o
 -12   5   1        2.70        2.74      1.34 o
 -11   5   1       32.88       35.54      2.50 o
 -10   5   1       30.54       33.32      2.33 o
  -9   5   1       27.94       29.27      2.10 o
  -8   5   1      223.57      238.13      4.79 o
  -7   5   1       19.06       17.26      1.19 o
  -6   5   1      530.20      521.43      6.92 o
  -5   5   1        0.09        1.54      0.37 o
  -4   5   1      417.31      449.01      5.82 o
  -3   5   1      121.18      126.17      2.12 o
  -2   5   1      210.17      211.30      3.44 o
  -1   5   1      236.50      264.70      4.03 o
   0   5   1      107.69       93.77      1.98 o
   1   5   1      505.56      513.45      7.38 o
   2   5   1        6.22        6.02      0.36 o
   3   5   1       64.52       63.34      1.36 o
   4   5   1       16.23       16.24      0.63 o
   5   5   1       15.38       15.07      0.79 o
   6   5   1       92.46       91.92      2.12 o
   7   5   1        0.94        1.60      0.80 o
   8   5   1      222.22      215.86      4.84 o
   9   5   1       28.50       28.90      2.19 o
  10   5   1       45.53       48.52      2.80 o
  11   5   1        8.59       11.30      1.76 o
  12   5   1        7.47        6.24      1.60 o
 -12   6   1       27.29       29.52      2.57 o
 -11   6   1       19.30       18.50      3.92 o
 -10   6   1        7.08        8.56      1.45 o
  -9   6   1        3.07        3.19      1.09 o
  -8   6   1        0.00       -0.39      0.86 o
  -7   6   1        4.57        4.95      0.85 o
  -6   6   1       76.32       73.35      3.53 o
  -5   6   1       24.11       21.99      1.05 o
  -4   6   1       16.88       16.35      0.81 o
  -3   6   1       24.20       28.86      1.39 o
  -2   6   1       15.86       14.81      1.24 o
  -1   6   1       28.19       26.40      1.98 o
   0   6   1      172.75      178.30      5.09 o
   1   6   1       24.02       22.18      1.07 o
   2   6   1      107.67      100.77      2.56 o
   3   6   1       35.16       34.82      1.54 o
   4   6   1       42.33       42.92      1.34 o
   5   6   1      220.88      223.78      3.94 o
   6   6   1        3.36        2.43      0.86 o
   7   6   1       71.81       77.66      2.57 o
   8   6   1        9.24        6.38      1.19 o
   9   6   1       42.00       45.56      3.87 o
  10   6   1        0.90        0.49      1.10 o
  11   6   1       13.52       15.29      1.97 o
 -10   7   1        1.18       -0.13      1.06 o
  -9   7   1        3.13        3.08      1.08 o
  -8   7   1       13.07        8.97      1.98 o
  -7   7   1        3.20        4.63      1.51 o
  -6   7   1        2.29        2.19      0.97 o
  -5   7   1       15.22       16.95      1.28 o
  -4   7   1        0.02       -0.62      0.62 o
  -3   7   1        9.47        7.73      1.02 o
  -2   7   1       17.77       17.97      1.94 o
  -1   7   1        3.73        1.76      1.16 o
   0   7   1       41.70       35.41      2.47 o
   1   7   1        0.82        0.45      1.06 o
   2   7   1        5.79        5.81      0.83 o
   3   7   1       11.24       12.39      1.07 o
   4   7   1       62.31       65.42      2.30 o
   5   7   1        1.91        2.70      2.13 o
   6   7   1        5.51        3.25      1.70 o
   7   7   1        0.05       -0.71      0.78 o
   8   7   1        1.09        0.43      1.18 o
   9   7   1        0.76        0.56      1.09 o
  -5   8   1        0.00        1.23      1.51 o
  -4   8   1        0.24        2.08      1.70 o
  -3   8   1       26.63       26.06      2.27 o
  -2   8   1        5.15        3.94      1.56 o
  -1   8   1       35.28       35.08      2.60 o
   0   8   1       11.59       13.31      1.79 o
   1   8   1        0.53        1.90      1.18 o
   2   8   1        7.36        7.29      3.12 o
   3   8   1        8.15        9.25      2.69 o
   4   8   1        6.42        6.42      2.46 o
   5   8   1       18.94       21.35      3.21 o
   6   8   1        2.53        4.16      2.27 o
   7   8   1        4.44        4.06      1.79 o
  -2   9   1        8.65        8.88      2.46 o
  -1   9   1       12.09       10.58      2.55 o
   0   9   1        0.98        1.51      2.08 o
   1   9   1        8.68        9.07      2.64 o
 -16   0   2        0.73        1.13      1.43 o
 -15   0   2       57.62       60.88      3.41 o
 -14   0   2       37.13       35.07      2.79 o
 -13   0   2       56.94       56.27      5.29 o
 -12   0   2      225.15      225.44      6.33 o
 -11   0   2      378.04      403.86      9.47 o
 -10   0   2       30.33       42.81      2.17 o
  -9   0   2       19.69       15.87      1.61 o
  -8   0   2     1384.87     1395.98     26.72 o
  -7   0   2      187.01      166.20      4.19 o
  -6   0   2      178.92      170.98      4.13 o
  -5   0   2     1835.54     1951.60     29.48 o
  -4   0   2      447.61      450.52      6.30 o
  -3   0   2     6414.01     6156.53     92.10 o
  -2   0   2      859.42      881.27     11.54 o
  -1   0   2     2990.98     3054.24     39.62 o
   0   0   2     1950.69     1982.40     25.64 o
   1   0   2    17725.98    15608.78    367.42 o
   2   0   2        0.53       -0.19      0.19 o
   3   0   2       55.75       65.51      1.07 o
   4   0   2     1589.91     1708.12     22.73 o
   5   0   2      827.68      854.19     13.63 o
   6   0   2      196.57      201.01      5.10 o
   7   0   2     1587.38     1677.68     32.13 o
   8   0   2        4.40        4.70      1.00 o
   9   0   2      554.03      563.31     12.43 o
  10   0   2       66.05       59.42      2.94 o
  11   0   2       74.40       80.88      3.61 o
  12   0   2        0.47        1.13      1.17 o
  13   0   2       21.15       23.87      2.39 o
  14   0   2        9.95        8.27      3.31 o
 -16   1   2       17.38       16.77      1.59 o
 -15   1   2       11.95       10.72      1.52 o
 -14   1   2        1.94        1.23      0.92 o
 -13   1   2        0.03        0.08      0.83 o
 -12   1   2       49.37       49.10      2.48 o
 -11   1   2        1.38        1.75      0.77 o
 -10   1   2      113.65      103.62      2.49 o
  -9   1   2       31.57       24.05      1.19 o
  -8   1   2        0.04       -0.25      0.38 o
  -7   1   2      295.03      353.21      5.41 o
  -6   1   2       59.41       96.78      1.74 o
  -5   1   2        4.42       12.69      0.57 o
  -4   1   2     3227.39     3147.88     30.71 o
  -3   1   2      980.56      922.18      8.60 o
  -2   1   2       30.53       30.05      0.48 o
  -1   1   2      142.35      150.32      1.55 o
   0   1   2     2523.43     2595.40     22.37 o
   1   1   2      150.70      159.53      1.63 o
   2   1   2      326.64      428.69      3.81 o
   3   1   2      935.07      862.72      8.26 o
   4   1   2        2.60        3.35      0.37 o
   5   1   2      200.30      162.31      2.59 o
   6   1   2      646.40      706.22      8.15 o
   7   1   2       90.08       77.34      1.69 o
   8   1   2      736.15      754.21      9.74 o
   9   1   2       43.00       41.08      1.67 o
  10   1   2       34.63       32.34      1.69 o
  11   1   2        1.28        0.16      0.71 o
  12   1   2        7.27        4.27      1.01 o
  13   1   2        0.03       -0.31      0.86 o
  14   1   2        1.53        1.61      1.03 o
 -16   2   2        0.51        1.58      1.25 o
 -15   2   2        3.19        1.93      1.00 o
 -14   2   2       18.09       16.48      1.43 o
 -13   2   2      115.52      107.37      3.09 o
 -12   2   2      274.15      279.50      5.25 o
 -11   2   2        1.29        0.59      0.69 o
 -10   2   2       11.86        7.98      0.88 o
  -9   2   2        0.89        1.88      0.55 o
  -8   2   2      151.42      156.04      2.97 o
  -7   2   2      325.50      343.97      4.75 o
  -6   2   2       25.97       37.75      0.98 o
  -5   2   2        0.16        3.92      0.42 o
  -4   2   2     1809.40     1826.68     16.83 o
  -3   2   2      481.87      494.25      4.76 o
  -2   2   2       94.54       73.85      0.90 o
  -1   2   2      334.75      333.18      3.41 o
   0   2   2     3390.27     3366.30     27.66 o
   1   2   2       43.03       45.73      0.62 o
   2   2   2       16.01       23.60      0.46 o
   3   2   2       13.72       17.32      0.64 o
   4   2   2       79.83       73.17      1.24 o
   5   2   2      107.34      109.91      1.85 o
   6   2   2      138.02      137.40      3.30 o
   7   2   2        1.80        0.29      0.55 o
   8   2   2      121.49      123.59      2.82 o
   9   2   2       16.57       16.21      1.20 o
  10   2   2       28.19       25.73      2.13 o
  11   2   2      119.11      118.68      3.17 o
  12   2   2        3.93        2.69      0.93 o
  13   2   2       67.33       59.53      2.44 o
  14   2   2        0.38       -0.96      1.10 o
 -16   3   2       22.25       26.68      2.27 o
 -15   3   2       51.35       50.42      2.85 o
 -14   3   2       14.53       12.53      1.52 o
 -13   3   2       93.57       94.04      3.25 o
 -12   3   2       25.15       22.74      1.66 o
 -11   3   2      211.11      216.54      4.24 o
 -10   3   2       16.75       17.85      1.18 o
  -9   3   2       48.02       42.05      1.49 o
  -8   3   2      191.06      179.85      4.82 o
  -7   3   2      120.78      162.53      3.41 o
  -6   3   2        3.21        0.10      0.27 o
  -5   3   2      108.51      117.43      1.74 o
  -4   3   2     2149.06     2261.86     22.29 o
  -3   3   2      877.73      947.82      8.35 o
  -2   3   2      172.67      152.94      1.79 o
  -1   3   2     1393.72     1452.44     13.44 o
   0   3   2      407.59      403.92      3.49 o
   1   3   2      964.32      976.75      8.19 o
   2   3   2      171.26      165.10      1.76 o
   3   3   2      739.44      791.00      7.21 o
   4   3   2       20.91       20.11      0.86 o
   5   3   2      520.16      497.96      6.01 o
   6   3   2      544.42      574.43      6.93 o
   7   3   2     1121.78     1106.81     13.87 o
   8   3   2      594.51      621.84     10.15 o
   9   3   2        8.14        7.03      0.98 o
  10   3   2      136.29      135.46      3.81 o
  11   3   2       41.93       39.70      2.32 o
  12   3   2       61.39       61.30      2.75 o
  13   3   2        4.86        5.80      1.39 o
  14   3   2       46.96       43.25      2.83 o
 -15   4   2       10.17       10.01      1.97 o
 -14   4   2       62.61       59.75      3.34 o
 -13   4   2        1.26        2.24      1.30 o
 -12   4   2       55.30       56.22      2.42 o
 -11   4   2        0.25       -0.61      0.78 o
 -10   4   2      149.56      143.58      4.52 o
  -9   4   2       42.58       38.44      1.50 o
  -8   4   2       74.86       78.61      1.69 o
  -7   4   2      193.51      181.10      2.93 o
  -6   4   2      446.97      493.77      6.49 o
  -5   4   2      775.38      824.74      8.49 o
  -4   4   2      178.79      177.98      3.02 o
  -3   4   2      339.77      348.70      3.80 o
  -2   4   2      656.52      717.00      8.51 o
  -1   4   2      432.76      406.38      4.67 o
   0   4   2      521.88      508.67      6.91 o
   1   4   2      193.05      198.86      2.13 o
   2   4   2      167.14      166.15      2.08 o
   3   4   2       17.65       16.50      0.52 o
   4   4   2      324.48      335.41      3.82 o
   5   4   2       99.92      107.24      1.86 o
   6   4   2     1422.75     1405.10     17.19 o
   7   4   2      427.16      434.78      6.16 o
   8   4   2       31.88       30.25      1.94 o
   9   4   2       78.49       75.73      2.69 o
  10   4   2        0.03        0.16      0.95 o
  11   4   2       47.26       44.52      3.00 o
  12   4   2       20.18       19.45      2.69 o
  13   4   2       15.57       21.70      2.57 o
 -14   5   2        0.12       -0.90      1.27 o
 -13   5   2       29.48       29.19      2.57 o
 -12   5   2        0.03       -1.00      1.00 o
 -11   5   2        7.43       10.52      2.41 o
 -10   5   2        0.25        0.66      0.87 o
  -9   5   2       42.65       36.14      2.24 o
  -8   5   2       63.99       62.58      2.03 o
  -7   5   2      148.55      151.27      2.92 o
  -6   5   2      566.67      568.70      8.22 o
  -5   5   2      190.45      182.88      2.77 o
  -4   5   2       28.44       22.60      0.66 o
  -3   5   2       67.57       78.05      1.40 o
  -2   5   2      113.03      113.10      1.59 o
  -1   5   2       32.37       29.31      0.91 o
   0   5   2       32.60       40.26      0.80 o
   1   5   2        3.35        3.96      0.55 o
   2   5   2       25.76       27.21      1.12 o
   3   5   2        4.62        4.74      0.46 o
   4   5   2       28.46       26.67      1.09 o
   5   5   2       82.80       74.99      2.33 o
   6   5   2        0.11       -0.74      0.74 o
   7   5   2        1.20        1.62      0.96 o
   8   5   2        7.59        7.16      1.14 o
   9   5   2        8.24        7.86      1.22 o
  10   5   2        7.76        8.06      1.54 o
  11   5   2        0.06       -1.07      1.07 o
  12   5   2        5.38        5.22      1.84 o
 -12   6   2        2.42        1.48      1.26 o
 -11   6   2        3.94        2.94      1.46 o
 -10   6   2        4.09        2.33      1.42 o
  -9   6   2        4.27        4.04      1.07 o
  -8   6   2        2.43        1.96      0.76 o
  -7   6   2       24.22       23.02      1.77 o
  -6   6   2       14.66       12.00      0.97 o
  -5   6   2        4.61        3.67      0.65 o
  -4   6   2      141.56      139.44      2.81 o
  -3   6   2       28.50       27.52      1.72 o
  -2   6   2       59.13       57.42      1.71 o
  -1   6   2       41.25       38.89      1.68 o
   0   6   2      200.47      187.35      3.82 o
   1   6   2       53.95       50.43      2.71 o
   2   6   2       36.19       37.39      1.47 o
   3   6   2        0.88       -0.35      0.50 o
   4   6   2        0.56       -0.64      0.64 o
   5   6   2        1.94        0.91      1.10 o
   6   6   2       56.94       55.38      2.10 o
   7   6   2       35.65       30.44      2.18 o
   8   6   2        1.51        0.22      0.87 o
   9   6   2        1.46        1.17      1.13 o
  10   6   2        0.02       -0.06      1.84 o
 -11   7   2       18.86       20.59      2.10 o
 -10   7   2        6.02        6.59      1.32 o
  -9   7   2        8.64       13.68      1.49 o
  -8   7   2       23.13       30.42      3.02 o
  -7   7   2        0.22        1.08      0.93 o
  -6   7   2       12.56       15.74      1.65 o
  -5   7   2        5.18        4.41      0.98 o
  -4   7   2       32.62       32.83      1.75 o
  -3   7   2        0.22        0.28      0.67 o
  -2   7   2      103.47      115.01      4.18 o
  -1   7   2       66.77       62.80      3.00 o
   0   7   2        1.56        3.70      1.17 o
   1   7   2       76.95       76.65      2.18 o
   2   7   2        0.14        0.35      0.67 o
   3   7   2       47.34       48.84      3.64 o
   4   7   2        6.32        5.62      1.22 o
   5   7   2        0.26       -0.95      0.95 o
   6   7   2        4.57        4.48      1.32 o
   7   7   2        3.05        2.15      0.94 o
   8   7   2        1.68        1.26      0.97 o
   9   7   2        1.18        0.66      1.20 o
  -8   8   2        0.98        1.23      1.51 o
  -6   8   2        4.31        5.19      1.89 o
  -5   8   2        1.98        3.97      1.79 o
  -4   8   2        1.98        5.19      1.89 o
  -3   8   2        6.15        6.99      1.98 o
  -2   8   2        0.27        0.47      1.70 o
  -1   8   2       10.88       14.17      2.64 o
   0   8   2        0.47       -0.76      1.70 o
   1   8   2       16.64       14.83      2.83 o
   2   8   2       14.09       14.45      2.83 o
   3   8   2        0.36        1.04      1.89 o
   4   8   2        3.13        5.57      2.27 o
   5   8   2        0.00        1.23      1.89 o
   6   8   2        9.26        8.23      1.89 o
  -2   9   2        5.34        3.31      2.17 o
  -1   9   2        4.54        1.70      2.08 o
   0   9   2        2.35        3.12      2.08 o
 -17   1   3        3.64        4.47      1.24 o
 -16   1   3       14.97       16.68      2.33 o
 -15   1   3        3.21        2.21      0.96 o
 -14   1   3      103.74       96.41      2.91 o
 -13   1   3      116.51      114.58      3.03 o
 -12   1   3      240.08      231.83      4.55 o
 -11   1   3       68.91       59.32      1.95 o
 -10   1   3       74.69       56.25      1.76 o
  -9   1   3      185.85      173.75      3.30 o
  -8   1   3      520.86      507.05      7.50 o
  -7   1   3      137.56      111.30      2.57 o
  -6   1   3     1459.41     1611.25     21.33 o
  -5   1   3      103.90      137.57      2.39 o
  -4   1   3     1475.00     1404.61     14.37 o
  -3   1   3     1297.75     1308.04     12.11 o
  -2   1   3     5853.34     5808.15     58.88 o
  -1   1   3     4963.09     5105.97     46.84 o
   0   1   3    12718.80    12675.58    173.25 o
   1   1   3       64.34       63.97      0.89 o
   2   1   3     4507.06     4600.44     44.99 o
   3   1   3     2107.01     2214.25     22.01 o
   4   1   3       12.81       22.83      1.05 o
   5   1   3      657.88      645.26      8.32 o
   6   1   3      667.51      674.88      8.75 o
   7   1   3      198.57      190.84      3.21 o
   8   1   3       52.04       46.56      1.70 o
   9   1   3        5.64        3.55      0.96 o
  10   1   3       45.83       47.17      1.89 o
  11   1   3       32.49       28.22      1.71 o
  12   1   3       11.01        9.76      1.26 o
  13   1   3        1.56        2.12      1.07 o
  14   1   3       42.67       48.51      2.56 o
 -16   2   3       12.86       11.50      1.65 o
 -15   2   3       58.09       62.53      2.49 o
 -14   2   3       26.38       30.44      1.82 o
 -13   2   3        4.53        1.44      0.84 o
 -12   2   3       38.31       36.87      1.77 o
 -11   2   3        6.68        4.70      0.82 o
 -10   2   3      254.80      231.18      4.21 o
  -9   2   3       25.77       26.03      1.25 o
  -8   2   3      192.47      220.66      3.79 o
  -7   2   3      794.61      920.59     25.14 o
  -6   2   3      478.05      457.67      5.41 o
  -5   2   3     6866.61     7323.54    109.04 o
  -4   2   3        9.16       18.80      0.74 o
  -3   2   3     2065.32     1958.25     17.96 o
  -2   2   3     1765.69     1824.23     15.84 o
  -1   2   3        0.16       -0.13      0.15 o
   0   2   3        4.95        2.95      0.21 o
   1   2   3     1239.70     1260.83     11.14 o
   2   2   3      575.02      600.39      5.90 o
   3   2   3      106.19      112.75      1.66 o
   4   2   3      809.40      822.11      9.37 o
   5   2   3       87.51       97.42      1.94 o
   6   2   3      902.33      887.50     11.27 o
   7   2   3      314.07      316.49      5.67 o
   8   2   3        6.34        5.03      0.73 o
   9   2   3      270.40      264.71      4.99 o
  10   2   3        0.46       -0.13      0.70 o
  11   2   3       63.54       64.60      2.38 o
  12   2   3       10.45        9.13      1.27 o
  13   2   3       82.27      100.93      3.75 o
 -16   3   3       16.22       22.52      2.53 o
 -15   3   3       21.54       21.56      1.97 o
 -14   3   3        0.01        0.52      0.98 o
 -13   3   3        4.63        2.24      0.85 o
 -12   3   3       98.44       83.68      2.42 o
 -11   3   3        5.73        5.44      0.87 o
 -10   3   3       66.95       66.27      1.95 o
  -9   3   3       32.96       24.46      1.19 o
  -8   3   3        9.89        6.69      0.66 o
  -7   3   3      275.62      260.36      4.17 o
  -6   3   3      864.12      860.68     11.40 o
  -5   3   3        5.90        8.83      0.45 o
  -4   3   3      659.26      720.69      8.03 o
  -3   3   3      313.39      273.76      3.02 o
  -2   3   3      150.22      134.68      1.64 o
  -1   3   3      730.47      788.92      7.98 o
   0   3   3      125.95      164.28      1.83 o
   1   3   3       47.60       24.92      0.63 o
   2   3   3       81.33       98.88      1.37 o
   3   3   3        3.01       10.10      0.44 o
   4   3   3        2.15        0.89      0.40 o
   5   3   3      240.11      227.21      3.22 o
   6   3   3      197.56      194.64      3.29 o
   7   3   3       33.18       36.60      1.41 o
   8   3   3      176.10      179.98      3.64 o
   9   3   3        0.32       -0.75      0.75 o
  10   3   3       37.05       36.01      2.07 o
  11   3   3        0.05        0.40      1.02 o
  12   3   3       57.83       66.45      4.59 o
  13   3   3        3.50        4.68      1.41 o
 -15   4   3       10.68       11.04      2.31 o
 -14   4   3       12.79       11.81      2.64 o
 -13   4   3        0.14       -0.51      0.92 o
 -12   4   3       39.60       39.71      2.63 o
 -11   4   3        3.72        2.47      0.67 o
 -10   4   3       63.76       61.83      1.84 o
  -9   4   3       22.37       22.08      1.01 o
  -8   4   3        1.73        0.63      0.40 o
  -7   4   3       27.92       24.43      0.82 o
  -6   4   3      211.87      198.07      5.44 o
  -5   4   3      463.64      499.96      5.36 o
  -4   4   3       12.88        6.44      0.30 o
  -3   4   3      253.86      211.80      5.13 o
  -2   4   3      693.75      721.95      7.34 o
  -1   4   3       62.01       45.48      0.81 o
   0   4   3      315.96      307.94      3.66 o
   1   4   3       27.68       27.13      0.58 o
   2   4   3       20.24       26.81      0.75 o
   3   4   3        4.38        2.63      0.36 o
   4   4   3       78.78       67.22      1.31 o
   5   4   3      192.87      205.70      4.18 o
   6   4   3      592.99      611.36      8.17 o
   7   4   3       31.04       26.63      1.43 o
   8   4   3       37.52       34.64      1.70 o
   9   4   3       28.49       29.34      1.66 o
  10   4   3        0.77        0.26      0.94 o
  11   4   3        2.58        4.70      1.56 o
  12   4   3        2.34        3.68      1.57 o
 -14   5   3       25.95       30.97      5.67 o
 -13   5   3       35.74       34.24      2.67 o
 -12   5   3        2.69        3.25      1.26 o
 -11   5   3      100.38      104.80      3.87 o
 -10   5   3        4.56        3.73      0.88 o
  -9   5   3       27.94       26.65      2.67 o
  -8   5   3       24.88       25.39      1.42 o
  -7   5   3      162.62      152.69      2.93 o
  -6   5   3       85.61       78.60      1.87 o
  -5   5   3       44.88       52.06      1.42 o
  -4   5   3      283.88      286.73      4.15 o
  -3   5   3        5.24        5.84      0.44 o
  -2   5   3      135.92      135.95      2.05 o
  -1   5   3      142.74      132.89      2.56 o
   0   5   3        0.47        0.10      0.32 o
   1   5   3      287.07      293.91      3.61 o
   2   5   3       24.82       31.66      1.28 o
   3   5   3       37.65       31.38      1.17 o
   4   5   3      130.03      123.23      3.10 o
   5   5   3      660.41      662.15     13.58 o
   6   5   3       11.62       11.40      1.20 o
   7   5   3       35.68       37.78      2.02 o
   8   5   3       48.54       55.71      2.31 o
   9   5   3        2.87        1.59      0.92 o
  10   5   3       54.25       61.14      3.27 o
  11   5   3        0.16       -0.24      1.20 o
 -13   6   3       17.71       18.86      2.23 o
 -12   6   3        5.13        3.19      1.37 o
 -11   6   3        0.27        0.81      1.10 o
 -10   6   3       26.71       28.23      2.60 o
  -9   6   3        5.66        5.50      0.90 o
  -8   6   3       39.35       41.12      1.72 o
  -7   6   3        0.02        0.91      0.70 o
  -6   6   3        1.26        1.55      0.86 o
  -5   6   3       32.33       29.33      1.31 o
  -4   6   3       14.89       15.27      1.13 o
  -3   6   3       82.85       80.25      2.36 o
  -2   6   3        3.22        2.18      0.47 o
  -1   6   3      148.90      141.84      2.87 o
   0   6   3        5.35        6.48      0.65 o
   1   6   3       88.87       89.64      2.88 o
   2   6   3       88.91       94.49      2.39 o
   3   6   3        2.44        1.21      0.69 o
   4   6   3       73.74       71.79      2.29 o
   5   6   3       28.80       29.86      1.65 o
   6   6   3        0.44       -0.76      0.76 o
   7   6   3       21.13       18.02      1.55 o
   8   6   3        2.31        1.62      0.96 o
   9   6   3       20.73       21.99      1.81 o
  10   6   3        0.12        1.25      1.30 o
 -11   7   3        8.22        9.17      1.56 o
 -10   7   3        4.45        3.53      1.22 o
  -9   7   3       12.05       14.35      1.52 o
  -8   7   3       12.48       12.61      1.54 o
  -7   7   3        0.11       -0.05      0.88 o
  -6   7   3       13.76       10.71      1.61 o
  -5   7   3        1.45        0.75      0.90 o
  -4   7   3       17.02       15.29      1.36 o
  -3   7   3        0.34        0.05      0.66 o
  -2   7   3        0.39        0.57      1.61 o
  -1   7   3       22.77       19.93      2.93 o
   0   7   3        0.43        0.54      0.80 o
   1   7   3       23.27       20.79      1.53 o
   2   7   3        2.58        1.79      0.94 o
   3   7   3        1.42        0.76      0.98 o
   4   7   3       24.89       26.55      2.16 o
   5   7   3       45.01       41.26      3.04 o
   6   7   3        2.14        1.94      0.97 o
   7   7   3        0.00        1.31      0.97 o
   8   7   3        0.34       -0.97      0.97 o
  -8   8   3        0.63       -1.23      1.23 o
  -6   8   3        4.01        7.27      1.98 o
  -5   8   3        0.91        1.79      1.61 o
  -4   8   3        9.20        8.78      2.17 o
  -3   8   3       55.29       56.33      4.54 o
  -2   8   3       28.60       22.49      3.31 o
  -1   8   3       12.29       12.19      2.64 o
   0   8   3       15.16        9.45      2.46 o
   1   8   3       31.93       30.04      3.68 o
   2   8   3       29.12       27.78      3.68 o
   3   8   3        2.38        3.49      2.17 o
   4   8   3       17.89       18.51      3.12 o
   5   8   3        3.68        4.53      2.27 o
 -17   0   4       19.83       25.44      2.70 o
 -16   0   4       21.86       18.94      2.24 o
 -15   0   4      202.75      193.42      7.05 o
 -14   0   4       70.39       75.44      5.06 o
 -13   0   4      397.45      395.36      9.64 o
 -12   0   4      386.70      367.30      8.87 o
 -11   0   4     1105.17     1100.68     21.99 o
 -10   0   4      109.85      110.66      3.65 o
  -9   0   4       32.23       38.75      2.84 o
  -8   0   4     1980.87     2102.78     55.78 o
  -7   0   4     1639.50     1669.92     31.45 o
  -6   0   4      102.50      125.13      3.28 o
  -5   0   4      530.32      475.37      6.76 o
  -4   0   4        3.93        7.49      0.49 o
  -3   0   4       55.77       71.89      1.42 o
  -2   0   4      287.81      324.80      4.68 o
  -1   0   4     6493.87     6669.38     86.33 o
   0   0   4     3206.25     3423.57     44.26 o
   1   0   4     2085.85     2273.83     29.68 o
   2   0   4     1107.58     1086.78     16.97 o
   3   0   4     1085.64     1048.89     16.52 o
   4   0   4     2385.36     2537.98     38.83 o
   5   0   4        7.46        5.38      0.63 o
   6   0   4      313.00      304.69      5.70 o
   7   0   4       15.58       17.45      1.70 o
   8   0   4        1.67       -0.93      0.93 o
   9   0   4       22.58       24.19      2.17 o
  10   0   4       48.34       38.36      2.74 o
  11   0   4      103.40      104.60      7.38 o
  12   0   4       15.93       14.81      2.13 o
  13   0   4      237.96      240.91      8.00 o
 -17   1   4        3.65        5.77      1.36 o
 -16   1   4       34.85       38.01      2.14 o
 -15   1   4       14.48       15.58      1.43 o
 -14   1   4       63.44       57.23      2.24 o
 -13   1   4       17.58       17.54      1.35 o
 -12   1   4      316.34      303.51      5.44 o
 -11   1   4       51.67       44.97      1.67 o
 -10   1   4      225.16      220.74      4.04 o
  -9   1   4      152.16      151.98      3.48 o
  -8   1   4       43.61       41.67      1.56 o
  -7   1   4     1027.68     1105.44     15.01 o
  -6   1   4       14.48        6.43      0.77 o
  -5   1   4      842.15      902.63      9.97 o
  -4   1   4       88.41       99.80      1.30 o
  -3   1   4        1.70        1.27      0.22 o
  -2   1   4     1772.85     1772.79     16.37 o
  -1   1   4       99.88      111.46      1.38 o
   0   1   4     5978.90     6180.23     53.32 o
   1   1   4       38.11       56.69      1.01 o
   2   1   4      970.45     1037.96     11.51 o
   3   1   4      340.69      328.51      4.06 o
   4   1   4        0.55        2.15      0.40 o
   5   1   4      171.53      160.75      2.75 o
   6   1   4        4.41        8.69      0.70 o
   7   1   4       16.77       15.09      0.94 o
   8   1   4        0.43       -0.72      0.72 o
   9   1   4        7.36        5.93      0.95 o
  10   1   4       38.65       35.28      2.25 o
  11   1   4       12.71       11.63      1.32 o
  12   1   4      102.23      100.21      3.19 o
  13   1   4        0.09        1.07      1.08 o
 -17   2   4        0.71        0.71      1.22 o
 -16   2   4       11.84       10.34      1.61 o
 -15   2   4       21.94       20.03      1.61 o
 -14   2   4        8.23        6.79      1.17 o
 -13   2   4       14.51       11.53      1.17 o
 -12   2   4      117.50      104.14      2.69 o
 -11   2   4        0.36        1.00      0.64 o
 -10   2   4        0.48       -0.47      0.47 o
  -9   2   4        0.13       -0.33      0.47 o
  -8   2   4       64.23       62.30      1.89 o
  -7   2   4       44.90       48.17      1.71 o
  -6   2   4      778.27      899.87     12.57 o
  -5   2   4      107.61       88.95      1.58 o
  -4   2   4        4.27        1.15      0.29 o
  -3   2   4      102.52       99.00      1.35 o
  -2   2   4      409.58      467.26      4.36 o
  -1   2   4     1234.38     1291.94     12.10 o
   0   2   4      686.55      755.03      7.79 o
   1   2   4      867.09     1015.85     10.38 o
   2   2   4      654.89      627.90      6.23 o
   3   2   4        9.72       10.09      0.62 o
   4   2   4      249.47      257.60      3.86 o
   5   2   4        0.01       -0.40      0.40 o
   6   2   4       14.70       17.54      0.98 o
   7   2   4       61.09       58.23      2.83 o
   8   2   4        0.82        0.81      0.60 o
   9   2   4       23.97       24.61      1.99 o
  10   2   4        0.30       -0.58      0.76 o
  11   2   4       28.23       27.53      1.84 o
  12   2   4        0.08       -0.52      0.99 o
  13   2   4        3.70        3.55      1.66 o
 -16   3   4       76.47       86.07      5.13 o
 -15   3   4       24.98       29.06      2.20 o
 -14   3   4        2.21        2.12      0.99 o
 -13   3   4       51.49       47.24      1.90 o
 -12   3   4        4.72        3.21      0.84 o
 -11   3   4      179.38      149.72      4.28 o
 -10   3   4        0.75        0.25      0.56 o
  -9   3   4       72.31       62.33      1.98 o
  -8   3   4       13.39       18.12      0.98 o
  -7   3   4      764.27      776.20     12.81 o
  -6   3   4        0.34       -0.05      0.39 o
  -5   3   4      790.55      840.00      9.36 o
  -4   3   4     1512.14     1464.05     17.63 o
  -3   3   4       40.04       37.64      0.77 o
  -2   3   4      305.11      331.21      3.65 o
  -1   3   4        1.18        0.57      0.24 o
   0   3   4       37.26       18.42      0.58 o
   1   3   4       92.99       96.81      1.45 o
   2   3   4       38.37       36.89      0.88 o
   3   3   4      481.44      477.52      5.29 o
   4   3   4       35.07       43.12      1.15 o
   5   3   4       56.02       63.48      1.64 o
   6   3   4      168.34      162.38      3.10 o
   7   3   4       10.94        8.68      0.85 o
   8   3   4      348.67      377.18      5.79 o
   9   3   4        4.34        3.07      0.77 o
  10   3   4       21.23       18.39      2.33 o
  11   3   4        0.79        0.29      1.98 o
  12   3   4        9.76       11.06      1.65 o
 -15   4   4       15.38       22.10      2.39 o
 -14   4   4        1.26        3.77      2.08 o
 -13   4   4        5.19        7.86      1.24 o
 -12   4   4       42.66       41.55      1.71 o
 -11   4   4       23.50       14.77      1.07 o
 -10   4   4       90.89       96.56      2.34 o
  -9   4   4        4.50        3.38      0.56 o
  -8   4   4      117.53      127.96      2.75 o
  -7   4   4       52.91       56.52      1.18 o
  -6   4   4      320.58      309.98      3.63 o
  -5   4   4      492.51      494.32      5.83 o
  -4   4   4        7.98        9.46      0.52 o
  -3   4   4      185.43      181.13      2.19 o
  -2   4   4       59.94       59.01      1.07 o
  -1   4   4      535.67      554.19      6.74 o
   0   4   4      607.00      657.81      8.70 o
   1   4   4       38.75       36.85      1.05 o
   2   4   4       59.61       60.49      1.15 o
   3   4   4      211.28      195.54      2.61 o
   4   4   4      128.38      121.54      2.11 o
   5   4   4       48.88       44.91      1.45 o
   6   4   4       17.59       13.93      1.07 o
   7   4   4      248.37      251.53      4.76 o
   8   4   4        4.79        4.01      0.91 o
   9   4   4       36.37       36.16      1.86 o
  10   4   4       19.88       18.07      2.13 o
  11   4   4       42.87       40.67      3.11 o
 -14   5   4        5.31        6.63      1.67 o
 -13   5   4       10.50        8.84      1.70 o
 -12   5   4        4.61        6.26      1.30 o
 -11   5   4        4.95        5.94      0.95 o
 -10   5   4        0.15        0.21      0.69 o
  -9   5   4       16.71       18.45      1.30 o
  -8   5   4       57.36       60.03      2.05 o
  -7   5   4      386.21      386.38      6.92 o
  -6   5   4      115.34      119.82      2.45 o
  -5   5   4      493.30      485.28      7.61 o
  -4   5   4        0.02       -0.15      0.41 o
  -3   5   4        2.69        1.41      0.32 o
  -2   5   4        0.61       -0.31      0.31 o
  -1   5   4        9.66       12.43      1.04 o
   0   5   4       11.64       12.04      0.55 o
   1   5   4      188.08      174.02      3.09 o
   2   5   4       33.21       27.25      1.14 o
   3   5   4      118.15      112.51      2.90 o
   4   5   4       38.80       42.06      1.84 o
   5   5   4        1.11        1.43      0.82 o
   6   5   4        8.56        5.67      1.09 o
   7   5   4        0.06       -0.41      0.80 o
   8   5   4        0.40        1.55      0.94 o
   9   5   4        0.61        0.49      0.95 o
  10   5   4        2.17        2.23      1.43 o
 -13   6   4        3.46        4.01      2.36 o
 -12   6   4       46.77       55.71      5.15 o
 -11   6   4        6.80        5.19      1.33 o
 -10   6   4        0.03        1.35      0.76 o
  -9   6   4        6.31        6.02      1.57 o
  -8   6   4      171.38      162.21      3.74 o
  -7   6   4        3.73        4.38      0.85 o
  -6   6   4      611.55      629.06     13.04 o
  -5   6   4       57.82       51.66      2.79 o
  -4   6   4       42.40       42.27      1.51 o
  -3   6   4       10.61       11.96      0.85 o
  -2   6   4        4.41        5.67      0.99 o
  -1   6   4       65.18       71.69      1.93 o
   0   6   4        0.14        0.41      0.57 o
   1   6   4        3.31        1.52      0.69 o
   2   6   4      103.38       92.38      2.50 o
   3   6   4      106.43      110.06      2.92 o
   4   6   4       52.94       52.24      2.04 o
   5   6   4        1.46        1.52      1.18 o
   6   6   4       88.05       90.40      2.93 o
   7   6   4       23.89       26.48      1.81 o
   8   6   4       10.12        9.17      1.36 o
   9   6   4        0.31       -0.88      0.99 o
 -11   7   4       20.46       25.64      4.58 o
 -10   7   4        2.68        4.44      1.22 o
  -9   7   4       29.87       32.19      1.75 o
  -8   7   4       10.32        9.49      1.43 o
  -7   7   4       18.10       19.73      1.75 o
  -6   7   4       22.23       23.14      1.79 o
  -5   7   4       62.10       69.65      2.79 o
  -4   7   4       96.71       94.75      5.39 o
  -3   7   4        0.94        1.51      1.61 o
  -2   7   4       19.14       19.41      1.32 o
  -1   7   4        0.37        0.60      0.74 o
   0   7   4       13.11       12.66      1.27 o
   1   7   4        0.69        0.41      0.86 o
   2   7   4       54.66       54.06      2.62 o
   3   7   4      117.11      124.43      3.18 o
   4   7   4        0.00        0.66      0.80 o
   5   7   4      117.45      130.25      4.14 o
   6   7   4        0.17        2.54      1.03 o
   7   7   4       83.99       91.91      3.14 o
  -8   8   4        2.40        3.21      1.51 o
  -7   8   4        0.23        1.98      1.70 o
  -6   8   4        2.44        4.25      1.98 o
  -5   8   4        0.50        0.38      1.61 o
  -4   8   4       21.30       26.55      3.40 o
  -3   8   4       34.00       41.10      4.16 o
  -2   8   4        2.24        4.63      2.17 o
  -1   8   4        6.22       15.77      2.93 o
   0   8   4        4.48        5.38      2.36 o
   1   8   4       17.22       12.00      2.83 o
   2   8   4       36.04       34.68      4.16 o
   3   8   4        0.31        0.94      1.79 o
   4   8   4       16.61       20.78      3.50 o
 -17   1   5        0.61       -0.39      0.96 o
 -16   1   5       25.37       26.00      1.78 o
 -15   1   5        0.01       -0.73      0.73 o
 -14   1   5      139.98      131.13      3.32 o
 -13   1   5       16.09       13.82      1.23 o
 -12   1   5       97.39       93.12      2.62 o
 -11   1   5       28.94       23.98      1.56 o
 -10   1   5      100.78      100.53      3.44 o
  -9   1   5      911.40      991.68     16.04 o
  -8   1   5       35.14       32.78      1.50 o
  -7   1   5      134.47      112.71      2.28 o
  -6   1   5       34.91       41.82      1.27 o
  -5   1   5      304.07      314.11      3.88 o
  -4   1   5        1.31        1.47      0.29 o
  -3   1   5       16.57        6.55      0.40 o
  -2   1   5        3.29        7.27      0.43 o
  -1   1   5      120.43      138.98      1.99 o
   0   1   5      340.31      359.31      4.04 o
   1   1   5     2093.91     2242.80     26.49 o
   2   1   5     1240.81     1259.84     15.31 o
   3   1   5     1145.54     1163.86     13.01 o
   4   1   5        0.17       -0.35      0.35 o
   5   1   5      259.26      248.06      3.42 o
   6   1   5      194.77      191.73      4.34 o
   7   1   5      200.61      194.65      3.45 o
   8   1   5       35.64       36.83      1.72 o
   9   1   5       35.92       30.16      1.73 o
  10   1   5       10.45        9.80      1.31 o
  11   1   5       80.67       81.93      3.49 o
  12   1   5      103.00      106.93      3.42 o
 -17   2   5       11.50       11.98      1.76 o
 -16   2   5        0.28       -0.38      0.92 o
 -15   2   5       66.70       66.72      2.84 o
 -14   2   5       15.06       13.80      1.26 o
 -13   2   5       95.67       96.08      2.68 o
 -12   2   5       70.77       65.91      2.11 o
 -11   2   5      110.54      113.57      2.70 o
 -10   2   5      236.12      236.71      4.92 o
  -9   2   5        0.05        0.05      0.54 o
  -8   2   5      303.26      276.83      4.54 o
  -7   2   5      165.89      200.90      4.70 o
  -6   2   5        0.30        3.21      0.51 o
  -5   2   5      348.26      329.89      5.35 o
  -4   2   5       78.92       58.97      1.13 o
  -3   2   5      853.12      976.61     10.78 o
  -2   2   5        4.79        5.98      0.37 o
  -1   2   5      453.43      444.13      4.84 o
   0   2   5       85.11      112.14      1.63 o
   1   2   5     1024.11     1045.90     10.80 o
   2   2   5     1200.68     1253.90     13.93 o
   3   2   5      340.84      301.25      3.87 o
   4   2   5      332.07      355.81      5.12 o
   5   2   5        9.83        9.92      0.79 o
   6   2   5      399.31      390.42      6.52 o
   7   2   5       15.39       12.47      0.96 o
   8   2   5      209.78      216.93      3.91 o
   9   2   5       20.49       17.97      1.24 o
  10   2   5       48.45       42.89      2.21 o
  11   2   5       77.16       87.82      2.99 o
  12   2   5        0.33       -0.05      1.22 o
 -16   3   5        0.32       -0.37      1.14 o
 -15   3   5        0.01       -0.75      0.92 o
 -14   3   5       16.98       16.92      1.65 o
 -13   3   5       13.15        7.89      1.02 o
 -12   3   5       22.40       21.94      1.39 o
 -11   3   5      225.07      214.49      4.11 o
 -10   3   5        0.76        0.75      0.63 o
  -9   3   5        0.01       -0.45      0.45 o
  -8   3   5       20.44       26.74      1.16 o
  -7   3   5       65.72       61.38      2.61 o
  -6   3   5        0.25        0.33      0.34 o
  -5   3   5       96.12      110.58      2.81 o
  -4   3   5       14.62       11.44      0.51 o
  -3   3   5      168.35      163.51      2.11 o
  -2   3   5     1383.23     1401.07     14.12 o
  -1   3   5       83.74       86.72      1.37 o
   0   3   5      277.24      286.74      3.38 o
   1   3   5       93.74       72.54      1.31 o
   2   3   5        1.31        1.03      0.33 o
   3   3   5        6.06        4.84      0.62 o
   4   3   5       77.12       92.17      2.02 o
   5   3   5       73.88       69.13      2.31 o
   6   3   5      179.04      184.36      3.35 o
   7   3   5        0.49       -0.63      0.63 o
   8   3   5       57.73       62.00      1.92 o
   9   3   5       46.59       43.64      2.07 o
  10   3   5       29.13       24.28      2.05 o
  11   3   5       13.56       12.83      1.72 o
 -16   4   5        0.38        0.90      1.50 o
 -15   4   5       13.67       10.60      2.79 o
 -14   4   5        8.32       10.12      1.73 o
 -13   4   5        5.75        4.74      1.13 o
 -12   4   5        1.14        0.45      0.59 o
 -11   4   5        0.09       -0.54      0.54 o
 -10   4   5       13.06        8.69      0.84 o
  -9   4   5        0.07       -0.27      0.64 o
  -8   4   5       56.50       50.84      1.36 o
  -7   4   5        1.14        0.23      0.37 o
  -6   4   5       50.28       51.98      1.27 o
  -5   4   5      908.59      889.16     13.05 o
  -4   4   5       19.40       13.96      0.59 o
  -3   4   5      149.69      175.02      2.40 o
  -2   4   5       13.18       17.75      0.63 o
  -1   4   5       11.33       15.97      0.64 o
   0   4   5       94.31       87.23      1.42 o
   1   4   5       77.65       77.49      1.56 o
   2   4   5        0.33        0.27      0.35 o
   3   4   5      144.77      148.79      2.41 o
   4   4   5       68.62       74.88      1.85 o
   5   4   5       51.64       50.31      1.59 o
   6   4   5      218.54      224.76      4.39 o
   7   4   5       29.56       32.00      1.69 o
   8   4   5       44.96       44.92      2.80 o
   9   4   5        2.77        1.24      1.07 o
  10   4   5       10.73        9.62      1.47 o
  11   4   5        4.48        4.21      2.41 o
 -15   5   5        0.35        2.01      1.45 o
 -14   5   5       19.36       20.62      2.33 o
 -13   5   5       14.49       17.42      2.00 o
 -12   5   5        0.02        0.85      1.07 o
 -11   5   5        6.29        6.78      1.03 o
 -10   5   5       14.91       14.29      1.21 o
  -9   5   5       12.23       12.16      1.33 o
  -8   5   5       35.12       33.62      1.99 o
  -7   5   5      572.26      564.75      9.74 o
  -6   5   5      394.99      369.80      6.46 o
  -5   5   5        3.03        3.41      0.64 o
  -4   5   5      314.79      303.57      6.44 o
  -3   5   5       58.12       53.38      1.51 o
  -2   5   5      449.72      451.96      4.92 o
  -1   5   5        0.92        0.22      0.36 o
   0   5   5      123.04      100.15      3.56 o
   1   5   5        0.20        0.20      0.66 o
   2   5   5      169.66      175.59      3.93 o
   3   5   5       55.46       56.47      2.10 o
   4   5   5       47.80       48.68      2.01 o
   5   5   5      395.00      404.41      7.81 o
   6   5   5       32.12       30.36      1.89 o
   7   5   5       30.27       26.09      1.85 o
   8   5   5        0.99        1.25      1.00 o
   9   5   5       46.69       50.29      2.63 o
  10   5   5       16.03       15.37      1.78 o
 -13   6   5       16.61       19.21      2.17 o
 -12   6   5        3.87        4.69      1.33 o
 -11   6   5       36.26       35.12      2.43 o
 -10   6   5       43.91       45.19      2.26 o
  -9   6   5        2.74        3.39      0.87 o
  -8   6   5       68.54       77.16      2.95 o
  -7   6   5        4.77        3.55      1.09 o
  -6   6   5      234.34      256.32      5.09 o
  -5   6   5        0.75       -0.39      0.80 o
  -4   6   5      111.43      111.31      2.71 o
  -3   6   5       29.33       28.85      1.36 o
  -2   6   5        6.98        5.14      1.08 o
  -1   6   5       61.58       57.10      1.85 o
   0   6   5        1.02        1.45      0.69 o
   1   6   5      187.75      177.20      3.93 o
   2   6   5       53.48       50.96      1.99 o
   3   6   5        7.13        7.86      1.06 o
   4   6   5       55.04       57.12      2.29 o
   5   6   5        0.20       -0.28      0.87 o
   6   6   5        8.15        7.51      1.21 o
   7   6   5        7.97        9.31      1.33 o
   8   6   5        3.70        4.22      1.26 o
 -11   7   5       10.33       10.82      1.63 o
 -10   7   5        1.68        2.59      1.16 o
  -9   7   5        4.82        6.30      1.10 o
  -8   7   5       17.20       15.51      1.24 o
  -7   7   5        9.59        9.05      1.43 o
  -6   7   5       30.77       28.06      3.31 o
  -5   7   5       79.29       74.87      5.01 o
  -4   7   5        5.24        4.70      1.28 o
  -3   7   5        1.94        2.70      0.63 o
  -2   7   5        3.33        2.66      0.67 o
  -1   7   5        1.36        2.52      0.65 o
   0   7   5       14.25       12.69      1.05 o
   1   7   5        0.34       -0.66      0.66 o
   2   7   5        0.04        0.12      0.78 o
   3   7   5        0.18        0.53      1.10 o
   4   7   5        2.36        2.45      1.38 o
   5   7   5       14.74       15.05      1.63 o
   6   7   5        5.70        3.59      1.17 o
  -8   8   5       15.35       18.12      1.81 o
  -7   8   5        0.15       -0.66      1.51 o
  -6   8   5       28.10       25.22      3.40 o
  -5   8   5        8.90        7.56      2.46 o
  -4   8   5        0.16        0.76      1.79 o
  -3   8   5        1.79        2.36      1.89 o
  -2   8   5        0.20       -1.32      1.51 o
  -1   8   5        6.04        8.88      2.55 o
   0   8   5       24.81       19.08      3.40 o
   1   8   5       44.12       42.43      4.54 o
   2   8   5       11.97        9.35      2.55 o
   3   8   5        3.69        7.08      2.46 o
 -18   0   6        0.02       -1.45      1.70 o
 -17   0   6       24.73       26.94      2.67 o
 -16   0   6       14.02       12.29      1.87 o
 -15   0   6       66.63       64.51      3.34 o
 -14   0   6       43.33       37.85      2.67 o
 -13   0   6       13.48       10.10      2.08 o
 -12   0   6      575.68      569.09     17.82 o
 -11   0   6       84.45       73.86      4.45 o
 -10   0   6     1889.75     1820.26     34.82 o
  -9   0   6       78.93       66.30      2.57 o
  -8   0   6      993.75      947.17     18.65 o
  -7   0   6      161.88      193.96      4.83 o
  -6   0   6     1009.62     1027.41     24.59 o
  -5   0   6     2051.11     2263.43     42.06 o
  -4   0   6     1418.51     1386.87     26.20 o
  -3   0   6       77.52       52.68      1.94 o
  -2   0   6      649.64      626.59     12.51 o
  -1   0   6     1614.00     1687.39     31.69 o
   0   0   6      254.94      238.16      5.61 o
   1   0   6     1551.55     1591.71     30.19 o
   2   0   6      115.27      133.52      5.55 o
   3   0   6      500.75      473.83      8.21 o
   4   0   6      422.32      442.14      7.88 o
   5   0   6       60.83       54.45      1.86 o
   6   0   6     1216.39     1209.73     19.60 o
   7   0   6        1.76        0.69      0.67 o
   8   0   6      147.39      145.13      7.62 o
   9   0   6        4.04        3.17      1.37 o
  10   0   6      137.37      141.94      5.38 o
  11   0   6       26.74       24.16      3.50 o
  12   0   6        0.79       -1.40      1.40 o
 -17   1   6        1.97        1.62      1.01 o
 -16   1   6       37.60       36.51      2.04 o
 -15   1   6        0.01        0.30      0.77 o
 -14   1   6        1.88        0.84      0.83 o
 -13   1   6       61.61       64.55      2.17 o
 -12   1   6        0.37       -0.85      0.85 o
 -11   1   6      341.14      326.12     15.39 o
 -10   1   6        8.20        8.31      0.86 o
  -9   1   6      213.10      208.70      3.82 o
  -8   1   6       21.79       24.70      2.10 o
  -7   1   6      198.24      220.07      3.76 o
  -6   1   6      143.98      151.50      2.87 o
  -5   1   6     2072.49     2041.13     26.91 o
  -4   1   6      751.79      821.91     10.10 o
  -3   1   6      219.99      234.04      3.08 o
  -2   1   6      258.63      221.12      2.96 o
  -1   1   6      413.33      445.35      6.54 o
   0   1   6      185.04      199.53      3.04 o
   1   1   6      849.31      830.66     10.41 o
   2   1   6      303.82      277.85      4.21 o
   3   1   6      223.29      218.00      3.06 o
   4   1   6       29.64       33.59      1.23 o
   5   1   6      168.18      165.86      2.59 o
   6   1   6       23.60       21.17      1.15 o
   7   1   6      280.61      274.84      4.90 o
   8   1   6       13.98       13.43      1.02 o
   9   1   6      136.18      132.31      3.50 o
  10   1   6       15.94       13.41      2.49 o
  11   1   6        1.87        1.78      1.16 o
  12   1   6       10.27        7.89      1.41 o
 -17   2   6        0.78        1.03      1.22 o
 -16   2   6        0.09        0.17      0.93 o
 -15   2   6        2.53        0.80      1.06 o
 -14   2   6        2.33        3.18      0.87 o
 -13   2   6        1.28       -0.52      0.71 o
 -12   2   6       24.81       25.27      1.67 o
 -11   2   6      110.03       98.18      2.88 o
 -10   2   6      169.50      160.31      3.81 o
  -9   2   6        2.12        2.88      0.59 o
  -8   2   6      301.27      287.74      4.74 o
  -7   2   6       73.48       66.07      1.67 o
  -6   2   6       47.21       54.79      1.32 o
  -5   2   6       90.90       97.34      2.04 o
  -4   2   6       89.40      115.69      1.83 o
  -3   2   6      118.71      142.11      2.11 o
  -2   2   6      292.10      282.06      3.78 o
  -1   2   6      515.53      502.12      5.52 o
   0   2   6     3426.80     3727.14     39.75 o
   1   2   6      700.68      832.20     10.48 o
   2   2   6      259.12      263.72      3.97 o
   3   2   6        9.00       12.69      0.62 o
   4   2   6        3.40        6.36      0.69 o
   5   2   6       17.47       14.81      1.00 o
   6   2   6       57.99       59.43      1.76 o
   7   2   6       25.00       28.55      1.41 o
   8   2   6      124.34      123.35      2.82 o
   9   2   6       23.24       21.09      1.37 o
  10   2   6       13.73       12.62      1.51 o
  11   2   6        0.05       -1.11      1.11 o
 -17   3   6        3.26        1.97      1.29 o
 -16   3   6       58.18       61.55      3.04 o
 -15   3   6        2.60        2.83      1.14 o
 -14   3   6       18.33       16.63      1.58 o
 -13   3   6        6.94        5.58      0.92 o
 -12   3   6       72.60       78.47      2.99 o
 -11   3   6        3.03        1.12      0.80 o
 -10   3   6      124.53      122.94      3.70 o
  -9   3   6      204.22      201.67      4.36 o
  -8   3   6       57.43       69.03      1.82 o
  -7   3   6      717.84      780.52      9.82 o
  -6   3   6       39.92       46.26      1.22 o
  -5   3   6     1401.80     1449.47     22.12 o
  -4   3   6      145.12      174.61      2.71 o
  -3   3   6       41.91       30.53      0.82 o
  -2   3   6      411.25      388.08      4.41 o
  -1   3   6      142.26      158.65      2.19 o
   0   3   6     1055.04     1083.93     12.28 o
   1   3   6       61.13       75.56      2.18 o
   2   3   6      523.49      534.48      6.46 o
   3   3   6      137.72      148.05      2.74 o
   4   3   6       43.70       40.11      1.86 o
   5   3   6      117.79      114.66      2.50 o
   6   3   6      306.60      311.86      5.01 o
   7   3   6        7.30        7.83      0.92 o
   8   3   6       28.98       30.06      2.22 o
   9   3   6       60.68       69.99      2.51 o
  10   3   6        8.46        6.29      1.50 o
  11   3   6       66.50       72.40      3.34 o
 -16   4   6        0.38        1.23      1.40 o
 -15   4   6       40.19       40.92      3.78 o
 -14   4   6        4.49        2.32      1.84 o
 -13   4   6      102.04      112.48      3.49 o
 -12   4   6        0.17        1.31      0.83 o
 -11   4   6       12.66       13.97      1.57 o
 -10   4   6       57.40       41.04      2.32 o
  -9   4   6      206.31      186.97      3.16 o
  -8   4   6      257.37      253.46      4.38 o
  -7   4   6       38.76       39.03      1.62 o
  -6   4   6      289.11      297.48      4.22 o
  -5   4   6       31.43       33.76      1.19 o
  -4   4   6      310.92      308.46      3.83 o
  -3   4   6       56.82       59.08      1.22 o
  -2   4   6       86.25       95.79      1.54 o
  -1   4   6      326.29      308.58      5.09 o
   0   4   6       93.89      106.36      1.72 o
   1   4   6       32.73       27.15      0.96 o
   2   4   6        2.30        1.82      0.55 o
   3   4   6      151.67      145.97      2.75 o
   4   4   6      222.47      227.62      3.83 o
   5   4   6       63.61       64.25      2.85 o
   6   4   6        6.02        6.25      0.97 o
   7   4   6       45.54       41.82      2.99 o
   8   4   6       92.18      104.31      4.44 o
   9   4   6        2.98        3.47      1.40 o
  10   4   6       50.73       59.03      3.17 o
 -15   5   6        2.23        2.47      1.50 o
 -14   5   6       17.39       17.08      2.16 o
 -13   5   6        1.34        0.66      1.14 o
 -12   5   6       16.77       17.85      1.46 o
 -11   5   6        2.85        3.22      0.90 o
 -10   5   6        0.10       -0.77      0.77 o
  -9   5   6        0.72        0.61      0.90 o
  -8   5   6       22.09       23.83      1.47 o
  -7   5   6        4.73        3.62      1.43 o
  -6   5   6      258.73      251.54      8.25 o
  -5   5   6        0.84        0.12      0.91 o
  -4   5   6       50.77       52.07      2.09 o
  -3   5   6       13.17       12.54      1.02 o
  -2   5   6        6.44        4.19      0.73 o
  -1   5   6       61.41       54.96      1.86 o
   0   5   6       13.86       11.57      1.06 o
   1   5   6       22.89       21.08      1.45 o
   2   5   6       33.23       26.72      1.58 o
   3   5   6        2.31        3.49      0.95 o
   4   5   6        6.64        4.67      1.10 o
   5   5   6        7.59        9.46      1.27 o
   6   5   6        0.00       -0.15      0.84 o
   7   5   6       37.98       41.33      2.34 o
   8   5   6        1.88        2.56      1.16 o
   9   5   6        0.38       -0.79      1.09 o
 -13   6   6        0.93       -0.38      1.79 o
 -12   6   6        7.77        9.09      1.63 o
 -11   6   6        0.93        0.70      1.22 o
 -10   6   6        3.72        3.55      1.41 o
  -9   6   6       52.73       49.09      2.49 o
  -8   6   6       76.26       71.71      2.95 o
  -7   6   6      182.88      174.89      4.00 o
  -6   6   6        0.48        0.31      1.08 o
  -5   6   6      142.56      140.55      3.37 o
  -4   6   6        1.19       -0.34      0.65 o
  -3   6   6        3.65        3.12      1.29 o
  -2   6   6       19.10       20.34      1.27 o
  -1   6   6      115.20      104.27      2.77 o
   0   6   6       14.31       11.79      1.11 o
   1   6   6      153.86      148.68      3.63 o
   2   6   6        4.08        2.29      0.99 o
   3   6   6      132.87      123.92      3.41 o
   4   6   6       87.16       89.18      2.95 o
   5   6   6        8.91        9.28      1.27 o
   6   6   6        2.76        1.69      1.08 o
   7   6   6        1.19        0.84      1.03 o
 -11   7   6       13.21       12.32      1.98 o
 -10   7   6       20.14       25.65      1.73 o
  -9   7   6       50.45       52.82      2.19 o
  -8   7   6        2.41        0.74      0.95 o
  -7   7   6        7.12       10.89      1.42 o
  -6   7   6       36.12       35.88      2.17 o
  -5   7   6        0.14       -0.03      0.69 o
  -4   7   6       67.24       72.41      2.65 o
  -3   7   6        0.45       -0.49      0.67 o
  -2   7   6        0.24        0.07      0.82 o
  -1   7   6       83.04       88.09      2.56 o
   0   7   6      107.89      102.24      2.85 o
   1   7   6        3.09        4.27      0.96 o
   2   7   6       95.83       98.82      3.00 o
   3   7   6       36.57       39.05      2.01 o
   4   7   6        0.15       -0.93      0.93 o
   5   7   6       13.70       10.92      1.43 o
  -8   8   6        0.39        2.45      1.22 o
  -7   8   6        1.49        0.66      1.70 o
  -6   8   6        3.00        4.34      2.08 o
  -5   8   6        7.34       11.81      2.74 o
  -4   8   6        0.37        5.38      2.27 o
  -3   8   6       23.78       27.96      3.68 o
  -2   8   6        0.23        0.47      1.79 o
  -1   8   6        3.31        2.83      2.27 o
   0   8   6        0.14       -0.85      1.61 o
   1   8   6        4.06        2.46      2.08 o
   2   8   6       11.37       13.41      3.02 o
 -18   1   7        5.99        4.56      1.22 o
 -17   1   7       25.32       25.84      1.89 o
 -16   1   7       11.83        9.36      1.22 o
 -15   1   7        3.54        3.86      0.94 o
 -14   1   7        0.77       -0.74      0.74 o
 -13   1   7       26.80       23.77      1.71 o
 -12   1   7      411.01      404.15      9.64 o
 -11   1   7       90.20       90.81      2.45 o
 -10   1   7      259.02      270.07      4.74 o
  -9   1   7      205.39      209.91      3.84 o
  -8   1   7       97.25       90.09      2.14 o
  -7   1   7     1532.48     1613.90     21.67 o
  -6   1   7      586.32      613.99      8.84 o
  -5   1   7      720.96      740.99     10.44 o
  -4   1   7       82.37       74.00      1.77 o
  -3   1   7        2.95        5.89      0.79 o
  -2   1   7       28.46       22.19      1.19 o
  -1   1   7     1354.28     1436.30     19.37 o
   0   1   7       33.72       28.87      1.28 o
   1   1   7       59.30       54.97      1.43 o
   2   1   7      196.80      175.46      3.00 o
   3   1   7        0.05        0.43      0.53 o
   4   1   7      524.83      515.20      6.44 o
   5   1   7      188.63      186.48      2.93 o
   6   1   7        6.81       10.78      0.94 o
   7   1   7       11.10       14.49      1.06 o
   8   1   7        3.39        2.09      0.93 o
   9   1   7       91.24      100.08      3.15 o
  10   1   7        0.88        0.94      1.05 o
  11   1   7       27.70       25.03      2.03 o
 -17   2   7       43.61       45.07      2.76 o
 -16   2   7       28.17       34.84      2.22 o
 -15   2   7       34.60       40.58      2.08 o
 -14   2   7        0.01       -0.41      0.69 o
 -13   2   7       38.34       44.30      2.15 o
 -12   2   7        0.40       -0.88      0.93 o
 -11   2   7      240.75      226.13      5.00 o
 -10   2   7       18.88       16.46      1.11 o
  -9   2   7      110.58      103.33      2.40 o
  -8   2   7      367.24      382.84      6.02 o
  -7   2   7      224.21      226.21      3.91 o
  -6   2   7     1088.04     1094.17     14.99 o
  -5   2   7       56.75       58.44      1.56 o
  -4   2   7      624.28      624.09      8.94 o
  -3   2   7      176.83      168.37      3.07 o
  -2   2   7      472.43      398.35      5.43 o
  -1   2   7       75.95       65.36      1.53 o
   0   2   7      658.77      653.20      8.48 o
   1   2   7      339.72      314.82      4.64 o
   2   2   7       27.12       25.01      1.14 o
   3   2   7      120.35      107.86      2.38 o
   4   2   7       92.50       76.82      1.98 o
   5   2   7       49.83       48.02      1.61 o
   6   2   7      141.31      140.22      3.11 o
   7   2   7        0.01       -0.67      0.67 o
   8   2   7      267.64      287.87      4.97 o
   9   2   7        9.68        7.78      1.30 o
  10   2   7       65.08       69.10      3.32 o
 -17   3   7       10.59       11.78      1.74 o
 -16   3   7        6.11        7.85      1.47 o
 -15   3   7       20.75       23.69      1.92 o
 -14   3   7       31.91       34.38      2.15 o
 -13   3   7       28.58       28.51      2.13 o
 -12   3   7       55.94       42.79      3.99 o
 -11   3   7        2.99        1.23      1.02 o
 -10   3   7        8.78       11.73      1.30 o
  -9   3   7        2.95        3.68      0.87 o
  -8   3   7       57.86       56.59      1.91 o
  -7   3   7      271.26      294.42      4.80 o
  -6   3   7      110.79      115.95      2.65 o
  -5   3   7      320.35      323.14      5.59 o
  -4   3   7        3.07        2.83      0.43 o
  -3   3   7      406.29      443.38      5.05 o
  -2   3   7      184.59      178.59      2.99 o
  -1   3   7       31.74       39.36      1.20 o
   0   3   7        3.51        4.13      0.58 o
   1   3   7      245.20      254.20      3.96 o
   2   3   7       15.10       15.62      1.13 o
   3   3   7        2.19        0.86      0.59 o
   4   3   7        3.94        1.52      0.66 o
   5   3   7       53.44       50.67      1.74 o
   6   3   7        0.01        1.42      0.72 o
   7   3   7      188.92      189.76      3.74 o
   8   3   7        0.31       -0.84      0.84 o
   9   3   7       27.63       28.60      1.87 o
  10   3   7        5.38        6.04      1.58 o
 -16   4   7        0.15       -0.68      2.13 o
 -15   4   7        5.44        6.46      1.67 o
 -14   4   7        3.53        3.29      1.37 o
 -13   4   7       26.82       19.61      1.77 o
 -12   4   7        0.12        1.21      1.03 o
 -11   4   7      164.92      141.89      3.73 o
 -10   4   7       53.40       56.19      2.19 o
  -9   4   7       12.16        7.86      1.02 o
  -8   4   7       11.13        8.03      0.73 o
  -7   4   7       56.56       56.16      1.47 o
  -6   4   7       70.54       74.46      1.55 o
  -5   4   7      249.20      244.15      3.60 o
  -4   4   7        2.29        4.98      0.56 o
  -3   4   7        7.13        9.06      0.63 o
  -2   4   7      111.06      120.55      1.90 o
  -1   4   7       62.41       60.86      1.39 o
   0   4   7       52.98       55.72      1.50 o
   1   4   7      159.38      168.46      2.97 o
   2   4   7      145.23      146.39      2.80 o
   3   4   7        1.28        0.25      0.68 o
   4   4   7        1.30        0.82      0.73 o
   5   4   7        2.57        2.60      0.93 o
   6   4   7       52.62       51.32      2.09 o
   7   4   7        8.03        6.45      1.25 o
   8   4   7       20.48       16.35      1.72 o
   9   4   7        0.40       -0.09      1.12 o
 -15   5   7       10.89       14.25      4.30 o
 -14   5   7       33.20       27.03      2.50 o
 -13   5   7        4.52        5.59      2.19 o
 -12   5   7       27.18       34.19      2.30 o
 -11   5   7        3.61        2.83      1.18 o
 -10   5   7      176.55      187.08      6.30 o
  -9   5   7      143.36      140.76      3.58 o
  -8   5   7       45.35       44.97      2.58 o
  -7   5   7      139.16      150.27      3.63 o
  -6   5   7        2.15        1.29      0.79 o
  -5   5   7        4.25        5.61      0.88 o
  -4   5   7       73.44       69.85      2.17 o
  -3   5   7      239.67      248.98      5.06 o
  -2   5   7      184.66      170.96      3.88 o
  -1   5   7       24.90       29.41      2.39 o
   0   5   7      145.43      153.83      3.69 o
   1   5   7        0.86        1.65      0.83 o
   2   5   7      123.77      116.29      3.28 o
   3   5   7       61.60       61.61      3.00 o
   4   5   7        3.63        3.17      1.01 o
   5   5   7        2.72        1.24      0.94 o
   6   5   7        3.21        3.65      1.15 o
   7   5   7       13.10       16.63      1.69 o
   8   5   7       16.52       17.64      1.89 o
 -13   6   7        0.49        0.78      1.26 o
 -12   6   7        3.36        4.12      1.15 o
 -11   6   7       25.56       32.38      2.34 o
 -10   6   7       16.68       17.42      2.60 o
  -9   6   7        6.82       11.01      1.22 o
  -8   6   7       27.57       32.01      1.77 o
  -7   6   7       13.90       13.41      1.29 o
  -6   6   7       68.44       80.07      2.92 o
  -5   6   7      151.62      152.30      3.63 o
  -4   6   7       12.10       10.34      1.33 o
  -3   6   7       26.09       25.50      1.49 o
  -2   6   7       11.08        9.42      1.04 o
  -1   6   7       27.11       28.73      1.63 o
   0   6   7        0.01       -0.48      0.76 o
   1   6   7       79.09       82.42      2.69 o
   2   6   7        9.20        9.56      1.23 o
   3   6   7       50.85       45.23      2.23 o
   4   6   7        7.77        8.10      1.25 o
   5   6   7       38.71       47.12      2.40 o
   6   6   7       22.15       25.34      2.44 o
 -11   7   7        0.97        0.63      0.94 o
 -10   7   7       13.05       11.87      1.36 o
  -9   7   7        8.76        6.32      1.38 o
  -8   7   7        2.31        1.70      1.11 o
  -7   7   7       19.00       19.66      1.47 o
  -6   7   7        1.30        1.19      0.80 o
  -5   7   7       16.67       19.12      1.38 o
  -4   7   7       62.94       60.72      2.14 o
  -3   7   7        5.19        4.15      1.45 o
  -2   7   7        1.43        0.70      0.79 o
  -1   7   7        1.40        0.33      0.77 o
   0   7   7        0.53        0.79      0.84 o
   1   7   7        5.29        4.70      1.04 o
   2   7   7        0.00       -0.36      0.90 o
   3   7   7        2.95        3.14      1.44 o
   4   7   7        8.80        9.98      1.42 o
  -7   8   7        1.84        0.94      1.98 o
  -6   8   7       19.20       23.52      3.50 o
  -5   8   7       10.31       12.47      2.83 o
  -4   8   7        0.36       -1.61      1.61 o
  -3   8   7        0.19        0.85      1.79 o
  -2   8   7        9.94        9.26      2.64 o
  -1   8   7        8.24        9.07      2.74 o
   0   8   7        9.96       12.85      3.12 o
 -18   0   8       23.52       25.24      4.11 o
 -17   0   8       14.98       19.32      3.83 o
 -16   0   8        0.09       -0.57      1.56 o
 -15   0   8        1.71        1.65      1.17 o
 -14   0   8      195.29      189.95      8.33 o
 -13   0   8       26.41       25.60      3.12 o
 -12   0   8      749.93      755.07     16.04 o
 -11   0   8        1.53       -0.43      0.93 o
 -10   0   8        2.94       -0.28      0.87 o
  -9   0   8      518.33      504.82     13.35 o
  -8   0   8      220.24      235.77      5.90 o
  -7   0   8      126.25      124.39      3.68 o
  -6   0   8       56.82       32.40      2.60 o
  -5   0   8      118.91      171.04      4.52 o
  -4   0   8      439.26      537.41     11.23 o
  -3   0   8       13.14       20.43      1.98 o
  -2   0   8     1463.63     1392.88     26.80 o
  -1   0   8      595.85      606.96     12.67 o
   0   0   8      101.36      114.22      3.65 o
   1   0   8      672.74      666.83     11.25 o
   2   0   8      282.69      284.51      5.60 o
   3   0   8      718.59      707.00     12.09 o
   4   0   8      110.72       93.89      2.93 o
   5   0   8       72.57       83.35      2.57 o
   6   0   8      166.35      174.93      8.33 o
   7   0   8        1.06        0.46      1.18 o
   8   0   8       29.29       35.53      2.91 o
   9   0   8       11.03        8.59      3.73 o
  10   0   8      112.56      130.31      8.89 o
 -18   1   8        2.42        2.81      1.14 o
 -17   1   8        3.68        5.06      1.16 o
 -16   1   8        5.13        5.98      1.07 o
 -15   1   8        3.85        2.68      0.91 o
 -14   1   8        3.81        3.59      1.33 o
 -13   1   8      192.18      198.45      5.93 o
 -12   1   8       21.78       23.92      2.05 o
 -11   1   8      168.01      162.94      3.47 o
 -10   1   8       30.85       34.42      1.62 o
  -9   1   8       71.27       76.47      2.35 o
  -8   1   8       62.46       57.21      1.72 o
  -7   1   8       34.20       26.72      1.80 o
  -6   1   8        2.91        2.66      0.58 o
  -5   1   8        7.16        6.05      0.71 o
  -4   1   8      137.98      149.11      2.90 o
  -3   1   8       31.95       27.55      2.22 o
  -2   1   8        3.10        2.73      0.55 o
  -1   1   8      661.57      686.18      9.96 o
   0   1   8       21.73       20.23      1.14 o
   1   1   8      221.33      223.86      3.64 o
   2   1   8      114.82      110.93      2.43 o
   3   1   8        1.22        0.30      0.45 o
   4   1   8       29.94       33.67      1.16 o
   5   1   8        1.47        0.98      0.63 o
   6   1   8       31.16       34.25      1.54 o
   7   1   8        0.41       -0.49      0.79 o
   8   1   8        0.09       -0.33      0.90 o
   9   1   8        6.22        4.54      1.22 o
  10   1   8        0.92       -0.44      1.08 o
 -17   2   8       18.25       17.82      1.96 o
 -16   2   8        0.24       -0.22      0.88 o
 -15   2   8        6.72        3.21      0.94 o
 -14   2   8        7.43        6.31      1.14 o
 -13   2   8       17.73       13.57      1.84 o
 -12   2   8        0.75       -0.56      0.80 o
 -11   2   8        3.40        3.64      1.25 o
 -10   2   8      121.29      117.29      2.72 o
  -9   2   8       33.04       33.02      1.39 o
  -8   2   8        1.77       -0.06      0.57 o
  -7   2   8        0.03        0.15      0.47 o
  -6   2   8       41.37       37.41      1.33 o
  -5   2   8       17.83       17.21      1.20 o
  -4   2   8       43.72       47.05      1.48 o
  -3   2   8       94.13      105.30      2.33 o
  -2   2   8       19.90       28.44      1.05 o
  -1   2   8      328.35      354.14      5.09 o
   0   2   8      576.66      602.57      8.05 o
   1   2   8      442.87      475.26      6.64 o
   2   2   8        0.36       -0.25      0.58 o
   3   2   8      141.47      133.37      2.33 o
   4   2   8        9.85        9.22      0.91 o
   5   2   8        2.07        0.99      0.66 o
   6   2   8      193.22      200.56      3.84 o
   7   2   8        5.90        3.48      0.88 o
   8   2   8       78.97       81.81      2.93 o
   9   2   8       22.03       18.89      1.77 o
 -17   3   8        8.40       12.55      1.74 o
 -16   3   8        6.69        4.33      1.33 o
 -15   3   8        5.24        6.66      1.30 o
 -14   3   8        6.96        7.08      1.57 o
 -13   3   8       16.29       18.93      1.74 o
 -12   3   8      268.20      270.81      5.91 o
 -11   3   8       33.00       28.24      1.72 o
 -10   3   8      177.32      182.66      3.66 o
  -9   3   8      344.90      342.57      5.67 o
  -8   3   8        0.04        0.11      0.52 o
  -7   3   8       13.15        9.48      0.98 o
  -6   3   8       44.94       56.37      1.66 o
  -5   3   8      591.85      547.72      8.10 o
  -4   3   8      111.21      106.84      2.12 o
  -3   3   8      478.90      482.14      6.56 o
  -2   3   8       53.11       49.77      1.41 o
  -1   3   8       99.07       88.70      1.96 o
   0   3   8      627.03      643.85      8.57 o
   1   3   8       41.11       44.67      1.48 o
   2   3   8      633.85      596.23      8.99 o
   3   3   8       21.36       20.25      1.20 o
   4   3   8       17.14       20.03      1.23 o
   5   3   8       19.10       18.60      1.24 o
   6   3   8      159.66      164.77      4.17 o
   7   3   8      203.28      218.08      5.53 o
   8   3   8       52.53       52.66      2.36 o
   9   3   8       96.56       99.35      3.87 o
 -16   4   8       17.39       17.21      2.27 o
 -15   4   8       11.14       11.19      4.82 o
 -14   4   8        0.29        1.61      1.70 o
 -13   4   8       38.20       38.96      2.74 o
 -12   4   8       10.29        9.71      1.24 o
 -11   4   8      184.16      189.89      4.54 o
 -10   4   8        3.04        3.14      0.90 o
  -9   4   8      136.29      138.03      2.97 o
  -8   4   8      279.48      292.11      4.46 o
  -7   4   8       47.16       46.94      1.43 o
  -6   4   8       86.75       84.86      1.89 o
  -5   4   8        4.55        5.99      0.69 o
  -4   4   8      856.68      828.51     10.57 o
  -3   4   8       85.85       88.43      1.98 o
  -2   4   8      340.38      319.95      4.74 o
  -1   4   8      149.59      148.88      2.76 o
   0   4   8       78.67       69.59      1.82 o
   1   4   8      324.65      303.13      5.05 o
   2   4   8        0.00        0.22      0.58 o
   3   4   8      150.08      153.50      3.74 o
   4   4   8       18.98       18.39      1.38 o
   5   4   8       38.86       41.43      3.71 o
   6   4   8       17.69       17.57      1.70 o
   7   4   8       29.31       26.82      2.03 o
   8   4   8       54.87       60.38      2.98 o
 -15   5   8        0.58       -1.39      1.46 o
 -14   5   8        0.01       -1.00      1.01 o
 -13   5   8        0.07       -0.25      0.97 o
 -12   5   8        3.07        1.44      1.06 o
 -11   5   8        1.13        0.80      0.83 o
 -10   5   8       30.58       31.01      1.83 o
  -9   5   8       14.48       12.00      1.25 o
  -8   5   8       23.74       26.89      2.17 o
  -7   5   8      131.19      139.34      5.14 o
  -6   5   8       10.43        7.19      1.00 o
  -5   5   8       16.03       19.31      1.36 o
  -4   5   8        1.04        0.02      0.69 o
  -3   5   8        0.02        0.71      0.70 o
  -2   5   8        1.44        1.51      0.77 o
  -1   5   8       10.03        8.41      1.09 o
   0   5   8       30.35       23.48      2.10 o
   1   5   8       60.92       56.78      2.29 o
   2   5   8       35.82       33.93      1.97 o
   3   5   8       10.28        8.80      1.33 o
   4   5   8       50.56       48.57      2.43 o
   5   5   8       29.52       28.01      2.03 o
   6   5   8       28.38       29.25      2.13 o
   7   5   8        5.20        5.41      1.43 o
 -13   6   8        9.16       11.14      2.29 o
 -12   6   8        1.07        0.07      1.10 o
 -11   6   8        0.57       -0.93      0.93 o
 -10   6   8        1.82        0.06      0.83 o
  -9   6   8       13.79       14.17      1.51 o
  -8   6   8       31.87       32.73      1.88 o
  -7   6   8        0.04       -0.16      0.79 o
  -6   6   8       38.85       35.93      1.87 o
  -5   6   8       75.84       73.18      2.48 o
  -4   6   8       78.35       69.58      2.40 o
  -3   6   8        0.03       -0.21      0.73 o
  -2   6   8       89.51       89.18      2.76 o
  -1   6   8       22.40       22.23      1.74 o
   0   6   8        1.72        0.88      0.84 o
   1   6   8       10.44        9.27      1.50 o
   2   6   8       19.08       10.95      1.62 o
   3   6   8        1.42        0.16      0.99 o
   4   6   8        1.08        0.37      1.16 o
   5   6   8       14.45       15.55      1.70 o
 -11   7   8        1.58        1.39      1.07 o
 -10   7   8        7.97        9.20      2.36 o
  -9   7   8        4.68        2.63      1.28 o
  -8   7   8       31.47       37.63      2.19 o
  -7   7   8        9.26       10.63      1.25 o
  -6   7   8       66.07       72.97      2.58 o
  -5   7   8        1.66        1.12      0.87 o
  -4   7   8       22.25       26.42      1.65 o
  -3   7   8        4.71        5.37      1.04 o
  -2   7   8        0.29       -0.14      0.81 o
  -1   7   8       26.42       30.22      1.84 o
   0   7   8       31.41       31.76      1.92 o
   1   7   8        0.01        0.20      0.88 o
   2   7   8        6.08        5.45      1.18 o
   3   7   8        0.00       -0.93      0.93 o
  -6   8   8        9.62        9.63      2.74 o
  -5   8   8       12.61       16.34      3.21 o
  -4   8   8        0.02        1.13      1.79 o
  -3   8   8        3.00        4.91      2.36 o
  -2   8   8        0.37       -0.19      1.98 o
 -18   1   9       20.37       23.56      1.88 o
 -17   1   9        0.93       -0.84      0.93 o
 -16   1   9        0.05       -0.77      0.77 o
 -15   1   9       24.62       21.42      2.27 o
 -14   1   9       20.12       22.71      2.79 o
 -13   1   9       25.18       25.47      1.58 o
 -12   1   9      423.92      425.39     12.36 o
 -11   1   9       65.94       71.07      2.27 o
 -10   1   9      800.08      768.48     11.32 o
  -9   1   9       18.08       16.60      1.62 o
  -8   1   9      366.45      362.83      5.93 o
  -7   1   9      571.74      508.49      7.77 o
  -6   1   9      186.78      203.04      3.77 o
  -5   1   9       25.53       18.41      1.18 o
  -4   1   9      312.93      332.50      5.47 o
  -3   1   9      723.02      683.45     10.03 o
  -2   1   9       42.85       37.86      1.45 o
  -1   1   9      495.09      493.05      7.66 o
   0   1   9       55.28       50.05      1.50 o
   1   1   9      234.89      257.66      4.18 o
   2   1   9       13.91       12.61      0.79 o
   3   1   9       80.44       86.80      2.52 o
   4   1   9      280.79      296.78      4.90 o
   5   1   9       46.96       49.08      1.77 o
   6   1   9      118.46      121.24      3.39 o
   7   1   9        5.28        5.32      1.21 o
   8   1   9       46.10       45.24      2.89 o
   9   1   9       56.60       69.97      2.95 o
 -17   2   9       14.64       20.06      2.02 o
 -16   2   9        8.55        9.76      1.45 o
 -15   2   9        1.63        2.94      1.12 o
 -14   2   9       70.04       70.16      3.41 o
 -13   2   9       61.77       64.26      2.92 o
 -12   2   9       57.18       51.58      1.98 o
 -11   2   9      505.32      525.37      8.31 o
 -10   2   9      155.25      163.69      3.44 o
  -9   2   9      155.47      149.69      3.18 o
  -8   2   9        3.89        4.23      0.70 o
  -7   2   9       43.41       43.19      1.52 o
  -6   2   9      149.54      143.32      2.96 o
  -5   2   9      247.73      220.06      3.98 o
  -4   2   9      460.78      456.47      7.08 o
  -3   2   9        0.18       -0.46      0.54 o
  -2   2   9      608.99      546.38      7.43 o
  -1   2   9      352.82      325.14      4.91 o
   0   2   9      519.11      517.90      7.21 o
   1   2   9     1045.23      969.90     12.52 o
   2   2   9        2.06        2.39      0.68 o
   3   2   9      112.25      124.66      2.75 o
   4   2   9        3.62        3.55      0.78 o
   5   2   9      164.75      167.40      3.45 o
   6   2   9       14.28       12.55      1.15 o
   7   2   9       74.33       70.38      2.73 o
   8   2   9       22.39       26.21      1.97 o
 -17   3   9        0.11       -0.54      1.14 o
 -16   3   9        3.30        1.58      1.18 o
 -15   3   9       18.16       18.36      2.20 o
 -14   3   9        7.48        7.71      1.64 o
 -13   3   9       25.72       22.77      2.03 o
 -12   3   9        1.51        1.82      0.96 o
 -11   3   9       78.30       70.26      3.48 o
 -10   3   9       32.52       39.28      2.74 o
  -9   3   9       41.10       45.47      1.69 o
  -8   3   9       30.80       26.69      1.34 o
  -7   3   9      118.39      107.57      2.48 o
  -6   3   9       17.62       13.67      1.20 o
  -5   3   9        0.76        0.96      0.56 o
  -4   3   9        0.07       -0.05      0.47 o
  -3   3   9       14.89       19.96      1.04 o
  -2   3   9       13.76       13.61      0.99 o
  -1   3   9       35.44       30.27      1.62 o
   0   3   9      400.19      381.18      5.67 o
   1   3   9        1.83        1.72      0.65 o
   2   3   9      394.74      384.56      6.71 o
   3   3   9       29.04       32.02      2.91 o
   4   3   9        6.33        5.51      0.87 o
   5   3   9       27.91       26.46      1.62 o
   6   3   9        0.04        0.71      0.92 o
   7   3   9        2.08        1.34      1.01 o
   8   3   9        0.91       -1.17      1.21 o
 -16   4   9       14.46       14.53      2.23 o
 -15   4   9        0.08        0.85      1.79 o
 -14   4   9        0.33       -0.57      1.70 o
 -13   4   9        0.93        0.30      1.16 o
 -12   4   9        1.86        2.36      0.96 o
 -11   4   9        9.92        6.91      1.16 o
 -10   4   9       96.29      106.79      3.89 o
  -9   4   9       18.57       21.19      1.53 o
  -8   4   9        2.03        1.19      0.56 o
  -7   4   9       60.16       58.67      1.63 o
  -6   4   9      227.58      216.24      3.60 o
  -5   4   9      320.27      325.92      4.88 o
  -4   4   9      386.04      376.60      5.48 o
  -3   4   9        0.16       -0.51      0.51 o
  -2   4   9      104.16       96.62      2.19 o
  -1   4   9       53.53       52.96      1.63 o
   0   4   9       64.24       59.21      1.75 o
   1   4   9       53.16       52.29      2.39 o
   2   4   9        0.66        0.34      0.75 o
   3   4   9       17.18       11.49      1.61 o
   4   4   9       12.27       11.80      1.45 o
   5   4   9       62.44       65.83      3.15 o
   6   4   9        3.05        0.58      1.40 o
   7   4   9       33.05       31.21      3.04 o
 -15   5   9       56.36       65.48      4.39 o
 -14   5   9       24.74       28.94      2.43 o
 -13   5   9        2.27        3.94      1.33 o
 -12   5   9        8.01       11.31      1.64 o
 -11   5   9        3.67        4.39      1.03 o
 -10   5   9       19.66       25.34      1.72 o
  -9   5   9       46.43       48.30      2.15 o
  -8   5   9        0.04       -0.64      0.64 o
  -7   5   9        9.25        8.13      1.07 o
  -6   5   9      103.62      100.17      2.93 o
  -5   5   9      138.28      126.30      3.40 o
  -4   5   9      112.50      100.67      3.01 o
  -3   5   9      257.81      265.36      6.32 o
  -2   5   9       44.49       38.82      1.95 o
  -1   5   9       69.23       61.23      2.36 o
   0   5   9      102.78       95.53      3.03 o
   1   5   9       36.67       37.34      2.68 o
   2   5   9       37.35       38.41      3.15 o
   3   5   9        3.81        3.61      1.09 o
   4   5   9       41.45       48.16      3.49 o
   5   5   9        1.55        0.52      1.10 o
   6   5   9       54.78       52.05      4.40 o
 -13   6   9       15.27       16.87      2.04 o
 -12   6   9        6.61        8.58      1.60 o
 -11   6   9       19.68       25.10      1.94 o
 -10   6   9        4.52        5.73      1.13 o
  -9   6   9       36.70       48.55      2.76 o
  -8   6   9        5.19        4.23      1.03 o
  -7   6   9       32.79       37.16      1.98 o
  -6   6   9        6.97        8.52      1.14 o
  -5   6   9        0.39       -0.87      0.87 o
  -4   6   9        2.00        4.55      0.99 o
  -3   6   9        2.57        1.04      0.87 o
  -2   6   9       20.04       22.89      1.66 o
  -1   6   9        0.52       -0.06      0.87 o
   0   6   9        9.13        8.84      1.23 o
   1   6   9        3.30        1.45      1.06 o
   2   6   9       10.10       12.01      1.49 o
   3   6   9       24.62       23.17      1.88 o
   4   6   9        1.67        1.00      1.10 o
 -10   7   9        0.32       -0.71      0.91 o
  -9   7   9       13.28       12.52      1.43 o
  -8   7   9       14.98       15.39      1.48 o
  -7   7   9        0.78        0.63      0.97 o
  -6   7   9        4.58        4.28      1.12 o
  -5   7   9        2.92        2.58      1.06 o
  -4   7   9        3.63        3.50      1.03 o
  -3   7   9        8.61        8.09      2.64 o
  -2   7   9        4.67        3.47      1.07 o
  -1   7   9        0.05       -0.36      0.90 o
   0   7   9        4.25        3.02      1.02 o
   1   7   9        0.19       -0.38      1.16 o
 -18   0  10        8.23       11.01      3.49 o
 -17   0  10       11.01        8.77      1.80 o
 -16   0  10       25.21       27.87      3.78 o
 -15   0  10       25.14       30.99      3.87 o
 -14   0  10      116.83      127.30      7.95 o
 -13   0  10      485.55      496.26     11.59 o
 -12   0  10       42.23       36.39      2.57 o
 -11   0  10      210.40      206.46      5.93 o
 -10   0  10      162.03      152.84      5.49 o
  -9   0  10      578.72      583.99     12.67 o
  -8   0  10      186.27      196.29      5.46 o
  -7   0  10      360.62      350.09      8.27 o
  -6   0  10      285.18      291.06      7.15 o
  -5   0  10     1631.46     1688.44     32.52 o
  -4   0  10      448.48      400.29      9.22 o
  -3   0  10      127.10      149.39      4.55 o
  -2   0  10     1008.44      964.26     19.56 o
  -1   0  10      369.62      323.20      7.99 o
   0   0  10       38.24       36.73      2.55 o
   1   0  10      103.94       94.74      2.77 o
   2   0  10      229.69      247.01      5.33 o
   3   0  10      359.08      373.72      7.39 o
   4   0  10       36.74       36.21      4.91 o
   5   0  10      174.59      192.95      6.39 o
   6   0  10        6.12        7.84      1.80 o
   7   0  10      201.79      216.50      7.26 o
   8   0  10      120.12      134.03      5.65 o
 -18   1  10        0.72       -0.55      0.99 o
 -17   1  10       27.29       30.03      2.01 o
 -16   1  10       11.53       10.79      1.87 o
 -15   1  10       27.03       30.63      2.98 o
 -14   1  10       15.05       15.01      1.37 o
 -13   1  10       37.76       35.03      1.83 o
 -12   1  10      535.53      571.88     12.69 o
 -11   1  10        1.08       -0.60      0.76 o
 -10   1  10      223.39      230.30      4.43 o
  -9   1  10        1.65       -0.09      0.67 o
  -8   1  10       19.43       21.91      1.30 o
  -7   1  10        3.08        2.56      0.68 o
  -6   1  10      516.94      497.66      7.74 o
  -5   1  10       85.82       90.94      2.35 o
  -4   1  10      321.13      326.81      5.56 o
  -3   1  10      201.04      187.05      3.72 o
  -2   1  10        1.83        0.54      0.65 o
  -1   1  10      189.18      189.29      3.37 o
   0   1  10      331.42      315.67      4.97 o
   1   1  10       12.55       11.13      0.91 o
   2   1  10      141.44      142.20      2.58 o
   3   1  10        6.14        3.89      0.81 o
   4   1  10       48.00       49.86      1.87 o
   5   1  10        8.37        4.85      1.14 o
   6   1  10      149.72      151.18      4.02 o
   7   1  10       31.94       39.40      2.36 o
   8   1  10       90.82       92.38      3.36 o
 -17   2  10        0.38        0.66      1.25 o
 -16   2  10        8.12        8.33      1.47 o
 -15   2  10        2.63        1.43      2.08 o
 -14   2  10       19.20       13.99      1.58 o
 -13   2  10        0.27       -0.29      0.75 o
 -12   2  10        9.89        8.64      1.09 o
 -11   2  10      263.17      272.83      5.08 o
 -10   2  10      107.35       95.46      3.92 o
  -9   2  10       28.76       22.82      1.34 o
  -8   2  10       49.27       46.47      1.69 o
  -7   2  10       13.98       11.70      0.96 o
  -6   2  10       29.75       30.36      1.91 o
  -5   2  10        1.27        1.75      0.62 o
  -4   2  10        0.70        0.98      0.59 o
  -3   2  10       41.88       41.65      1.59 o
  -2   2  10       62.33       58.95      2.18 o
  -1   2  10       20.84       23.94      1.39 o
   0   2  10      118.27      109.47      2.47 o
   1   2  10      209.82      213.50      3.83 o
   2   2  10       42.70       43.97      2.36 o
   3   2  10       21.85       19.73      1.26 o
   4   2  10        3.74        3.33      0.85 o
   5   2  10        0.28        0.21      0.77 o
   6   2  10       22.55       24.47      1.94 o
   7   2  10       24.39       19.14      1.77 o
 -17   3  10       24.40       25.89      2.23 o
 -16   3  10        1.51        0.82      1.40 o
 -15   3  10       35.80       35.38      2.91 o
 -14   3  10        4.98        4.41      1.25 o
 -13   3  10      124.30      119.01      3.74 o
 -12   3  10      123.16      141.57      3.39 o
 -11   3  10        0.74        0.88      0.77 o
 -10   3  10        4.16        3.90      0.85 o
  -9   3  10        0.46        1.03      0.68 o
  -8   3  10       12.51       14.85      1.12 o
  -7   3  10      150.90      152.38      3.23 o
  -6   3  10      442.42      412.37      6.67 o
  -5   3  10        0.64       -0.64      0.64 o
  -4   3  10        0.28       -0.53      0.53 o
  -3   3  10       89.12       78.33      1.95 o
  -2   3  10       11.08        9.39      0.86 o
  -1   3  10      270.45      263.55      4.59 o
   0   3  10        0.01       -0.52      0.59 o
   1   3  10        0.04        0.90      0.69 o
   2   3  10        3.87        6.34      0.89 o
   3   3  10        0.85       -0.46      0.70 o
   4   3  10       29.39       31.68      1.90 o
   5   3  10       29.62       27.06      2.51 o
   6   3  10       34.76       37.82      3.65 o
   7   3  10       30.31       31.18      4.63 o
 -16   4  10       44.16       47.91      4.91 o
 -15   4  10        1.56        1.13      1.89 o
 -14   4  10       26.30       26.04      2.43 o
 -13   4  10        7.68        9.55      1.70 o
 -12   4  10        8.86       10.70      1.38 o
 -11   4  10       73.68       86.76      2.98 o
 -10   4  10       21.18       16.90      1.51 o
  -9   4  10       23.52       24.36      1.65 o
  -8   4  10       16.72       13.63      1.10 o
  -7   4  10       87.71       94.27      2.19 o
  -6   4  10       95.85       97.79      2.23 o
  -5   4  10      117.10      111.58      2.40 o
  -4   4  10       23.95       20.78      1.16 o
  -3   4  10        2.18        3.00      0.69 o
  -2   4  10      126.41      115.61      2.53 o
  -1   4  10        6.17        6.69      0.93 o
   0   4  10       63.22       68.29      2.24 o
   1   4  10       15.79       17.72      1.76 o
   2   4  10       14.79       13.93      1.70 o
   3   4  10       11.75       14.23      1.58 o
   4   4  10        1.38        0.24      1.00 o
   5   4  10       46.47       47.45      2.79 o
   6   4  10        3.57        2.84      1.38 o
 -14   5  10        2.82        3.54      1.40 o
 -13   5  10        2.05        0.66      1.00 o
 -12   5  10       22.74       21.29      1.73 o
 -11   5  10        0.33        0.22      0.83 o
 -10   5  10        0.01       -0.70      0.77 o
  -9   5  10        0.07       -0.80      0.80 o
  -8   5  10       33.24       34.57      1.95 o
  -7   5  10       17.86       17.96      1.45 o
  -6   5  10        2.95        0.65      0.80 o
  -5   5  10        0.77        1.09      0.80 o
  -4   5  10       11.12       10.43      1.21 o
  -3   5  10        7.73        7.41      1.17 o
  -2   5  10        4.12        4.44      1.02 o
  -1   5  10        8.14        4.93      1.10 o
   0   5  10        0.51       -0.16      0.87 o
   1   5  10        1.37        1.53      1.00 o
   2   5  10        5.13        4.69      1.20 o
   3   5  10        0.00       -0.18      1.14 o
   4   5  10        7.37        7.23      1.43 o
   5   5  10        0.11       -1.23      1.79 o
 -13   6  10       13.16       10.67      2.55 o
 -12   6  10        6.04        6.05      1.27 o
 -11   6  10       24.33       20.30      1.76 o
 -10   6  10        6.45        9.57      1.34 o
  -9   6  10       20.03       19.60      2.03 o
  -8   6  10        1.01       -0.26      0.86 o
  -7   6  10       13.85       16.53      1.87 o
  -6   6  10        5.23        3.50      1.02 o
  -5   6  10       30.06       29.54      1.86 o
  -4   6  10       56.57       57.89      2.42 o
  -3   6  10        1.68        0.65      0.92 o
  -2   6  10       45.06       41.99      2.50 o
  -1   6  10        3.59        3.29      1.04 o
   0   6  10       20.96       19.41      1.73 o
   1   6  10        0.01        0.94      1.09 o
   2   6  10       13.69       12.07      1.54 o
   3   6  10        2.98        3.73      1.26 o
  -9   7  10        1.58        0.87      1.09 o
  -8   7  10       29.21       32.82      2.69 o
  -7   7  10       61.62       68.25      2.74 o
  -6   7  10       13.31       17.64      1.64 o
  -5   7  10      134.84      140.02      5.38 o
  -4   7  10        1.73        0.36      1.04 o
  -3   7  10       67.29       68.41      3.32 o
  -2   7  10        3.84        3.37      1.10 o
  -1   7  10       18.23       22.80      1.83 o
   0   7  10        3.36        2.55      2.08 o
 -17   1  11        1.36        2.26      1.57 o
 -16   1  11       52.20       54.62      3.64 o
 -15   1  11      113.70      119.17      3.34 o
 -14   1  11       42.18       50.83      2.15 o
 -13   1  11        0.05       -0.73      0.73 o
 -12   1  11       73.38       72.24      2.43 o
 -11   1  11       14.45       17.79      1.46 o
 -10   1  11        8.36        6.03      0.97 o
  -9   1  11       33.01       33.06      1.65 o
  -8   1  11      160.71      155.98      3.40 o
  -7   1  11        0.08       -0.59      0.59 o
  -6   1  11       78.21       68.97      2.18 o
  -5   1  11        2.97        1.69      0.74 o
  -4   1  11       62.73       56.39      1.95 o
  -3   1  11      843.88      810.67     12.02 o
  -2   1  11      183.49      171.34      3.79 o
  -1   1  11        7.56        5.36      0.76 o
   0   1  11        5.24        4.62      0.76 o
   1   1  11      223.27      228.46      3.62 o
   2   1  11        8.67       10.62      1.01 o
   3   1  11      144.11      142.36      3.16 o
   4   1  11       90.34       99.59      3.15 o
   5   1  11        0.76        0.10      1.03 o
   6   1  11      167.64      181.14      4.64 o
   7   1  11       20.96       20.33      1.93 o
 -17   2  11       33.66       44.88      4.91 o
 -16   2  11       17.86       22.64      2.50 o
 -15   2  11        3.67        2.63      1.18 o
 -14   2  11       82.96       91.43      3.36 o
 -13   2  11       29.12       29.29      1.73 o
 -12   2  11       22.82       28.51      1.66 o
 -11   2  11       21.36       16.01      1.29 o
 -10   2  11       43.48       41.77      2.55 o
  -9   2  11        5.54        4.46      0.86 o
  -8   2  11       79.05       66.19      2.25 o
  -7   2  11      482.14      453.36      7.67 o
  -6   2  11       82.23       81.97      2.36 o
  -5   2  11      332.42      325.33      5.68 o
  -4   2  11      511.66      489.36      9.79 o
  -3   2  11       43.82       40.08      1.59 o
  -2   2  11      204.73      197.26      3.85 o
  -1   2  11        0.33       -0.56      0.56 o
   0   2  11       46.92       50.17      1.72 o
   1   2  11       38.19       39.00      1.69 o
   2   2  11       26.47       28.19      1.67 o
   3   2  11        6.09        3.57      0.88 o
   4   2  11       62.73       66.99      3.09 o
   5   2  11      182.99      195.87      4.75 o
   6   2  11        4.02        3.88      1.49 o
 -16   3  11        3.18        1.13      1.47 o
 -15   3  11        1.22        1.19      1.16 o
 -14   3  11        0.30       -0.69      0.93 o
 -13   3  11        8.87       10.26      1.44 o
 -12   3  11       68.23       64.50      2.30 o
 -11   3  11        0.78       -0.10      0.78 o
 -10   3  11        0.00       -0.46      0.68 o
  -9   3  11        5.58        5.83      0.88 o
  -8   3  11       17.90       22.72      1.38 o
  -7   3  11        6.25        6.24      0.91 o
  -6   3  11      324.87      323.30      5.66 o
  -5   3  11       95.65       95.29      2.29 o
  -4   3  11      175.84      177.35      3.33 o
  -3   3  11       16.78       14.67      1.07 o
  -2   3  11      102.26       88.99      2.26 o
  -1   3  11       67.31       64.91      1.96 o
   0   3  11        1.18        0.94      0.72 o
   1   3  11       31.25       20.99      1.35 o
   2   3  11        9.29        8.37      1.07 o
   3   3  11        0.25       -0.84      0.84 o
   4   3  11       10.53       11.07      1.36 o
   5   3  11        1.77        0.39      1.05 o
 -15   4  11        1.24        1.33      1.40 o
 -14   4  11       17.59       15.32      2.04 o
 -13   4  11        1.82        1.31      1.30 o
 -12   4  11       40.03       40.80      2.87 o
 -11   4  11       33.42       29.60      4.39 o
 -10   4  11       12.78       11.64      1.36 o
  -9   4  11        0.34        0.41      0.81 o
  -8   4  11       30.71       25.18      1.49 o
  -7   4  11        5.49        3.55      0.83 o
  -6   4  11       43.64       45.58      1.88 o
  -5   4  11       17.59       17.00      1.11 o
  -4   4  11       67.73       63.80      1.88 o
  -3   4  11        0.13       -0.41      0.69 o
  -2   4  11       19.38       15.19      2.60 o
  -1   4  11        0.91       -0.80      0.80 o
   0   4  11       33.91       32.28      2.05 o
   1   4  11      107.24      102.75      4.54 o
   2   4  11       14.43        9.53      1.46 o
   3   4  11       10.34        6.13      1.34 o
   4   4  11       14.77       11.98      1.67 o
   5   4  11       15.82       16.45      2.26 o
 -14   5  11       15.17       14.41      1.63 o
 -13   5  11       13.16       12.00      1.50 o
 -12   5  11       24.76       26.78      2.00 o
 -11   5  11       19.92       23.58      1.85 o
 -10   5  11       32.10       35.31      2.13 o
  -9   5  11        2.58        2.60      0.92 o
  -8   5  11       32.62       36.38      2.07 o
  -7   5  11        0.03       -0.13      1.12 o
  -6   5  11       33.54       33.33      1.98 o
  -5   5  11       75.19       64.88      2.57 o
  -4   5  11       33.19       33.63      2.03 o
  -3   5  11       98.33       90.13      4.21 o
  -2   5  11       10.71       11.44      1.39 o
  -1   5  11       62.64       77.52      2.94 o
   0   5  11       15.31       13.36      1.54 o
   1   5  11       36.07       41.89      2.45 o
   2   5  11       22.24       20.85      1.89 o
   3   5  11       54.89       56.65      2.94 o
 -12   6  11        0.59       -0.19      1.01 o
 -11   6  11        1.01        0.42      1.17 o
 -10   6  11       26.22       24.20      1.89 o
  -9   6  11       31.94       29.82      2.02 o
  -8   6  11        0.12        0.35      0.94 o
  -7   6  11       29.18       35.47      2.14 o
  -6   6  11        1.87        0.67      0.96 o
  -5   6  11       13.16       13.74      1.49 o
  -4   6  11       13.57       14.06      1.51 o
  -3   6  11        0.11       -0.73      0.87 o
  -2   6  11       14.87       18.70      2.21 o
  -1   6  11        0.34        1.01      1.24 o
   0   6  11       22.20       23.22      2.40 o
   1   6  11        0.29        0.34      1.04 o
  -8   7  11        3.28        4.16      2.36 o
  -7   7  11        2.11        2.92      1.13 o
  -6   7  11        0.68       -0.76      1.20 o
  -5   7  11        0.03       -0.15      1.02 o
  -4   7  11        0.12        1.03      1.04 o
  -3   7  11        0.88        0.33      1.25 o
 -17   0  12       13.78       14.83      3.21 o
 -16   0  12      134.40      149.35      5.55 o
 -15   0  12       25.50       29.41      2.74 o
 -14   0  12       41.65       48.93      5.58 o
 -13   0  12        2.28        2.31      1.30 o
 -12   0  12       12.23        9.27      1.70 o
 -11   0  12        6.40        6.43      1.47 o
 -10   0  12      513.38      481.07     11.20 o
  -9   0  12      308.65      305.79      7.92 o
  -8   0  12       11.50        8.86      1.53 o
  -7   0  12      207.92      191.51      5.66 o
  -6   0  12       94.01       92.34      4.02 o
  -5   0  12      397.04      359.17      8.87 o
  -4   0  12      969.35      912.35     19.10 o
  -3   0  12        7.34        6.02      1.43 o
  -2   0  12       41.34       34.26      3.12 o
  -1   0  12       55.25       56.95      3.92 o
   0   0  12        0.33        1.61      1.27 o
   1   0  12      304.75      310.74      6.60 o
   2   0  12      136.33      150.07      4.12 o
   3   0  12       31.77       33.31      2.94 o
   4   0  12       48.45       47.61      3.54 o
   5   0  12      101.61      108.81      5.11 o
 -17   1  12       14.92       17.33      2.36 o
 -16   1  12        2.21        4.22      1.14 o
 -15   1  12       26.23       30.31      1.93 o
 -14   1  12        2.23       -0.59      1.35 o
 -13   1  12        1.33        1.05      0.85 o
 -12   1  12        6.73        8.12      1.12 o
 -11   1  12       33.75       28.09      1.70 o
 -10   1  12        1.17       -0.19      0.76 o
  -9   1  12       36.73       29.90      1.63 o
  -8   1  12       49.72       52.51      2.32 o
  -7   1  12        1.97        0.27      0.69 o
  -6   1  12      110.64      111.41      2.87 o
  -5   1  12      179.07      181.45      3.88 o
  -4   1  12        0.26        0.07      0.74 o
  -3   1  12       97.62       88.99      2.60 o
  -2   1  12       19.12       18.38      1.35 o
  -1   1  12       37.01       35.20      1.56 o
   0   1  12       42.51       35.79      1.80 o
   1   1  12       23.18       24.13      1.19 o
   2   1  12        4.52        3.23      0.90 o
   3   1  12       35.66       36.04      2.26 o
   4   1  12       33.51       34.73      2.22 o
   5   1  12        3.55        3.10      1.26 o
 -17   2  12        9.67        8.43      2.03 o
 -16   2  12        6.71        6.49      1.45 o
 -15   2  12        3.93        2.06      1.20 o
 -14   2  12        3.34        2.79      1.03 o
 -13   2  12       56.94       57.92      2.29 o
 -12   2  12       18.45       15.70      1.36 o
 -11   2  12       51.18       46.37      2.04 o
 -10   2  12      402.35      390.91      6.77 o
  -9   2  12      109.44       98.28      2.73 o
  -8   2  12        1.43       -0.21      0.73 o
  -7   2  12       24.93       19.98      1.37 o
  -6   2  12        0.01        0.00      0.76 o
  -5   2  12      330.03      331.63      5.92 o
  -4   2  12       50.61       46.39      2.41 o
  -3   2  12        4.16        2.86      0.75 o
  -2   2  12        5.53        4.24      0.79 o
  -1   2  12        0.07       -0.39      0.70 o
   0   2  12        9.47        7.61      0.94 o
   1   2  12       22.97       21.48      1.41 o
   2   2  12       29.75       28.97      1.66 o
   3   2  12        0.05       -0.77      0.77 o
   4   2  12        3.80        0.79      1.17 o
   5   2  12       15.87       12.55      2.20 o
 -16   3  12        2.09        5.69      2.00 o
 -15   3  12       15.86       16.98      1.81 o
 -14   3  12        0.13       -0.90      1.28 o
 -13   3  12       61.40       69.71      6.52 o
 -12   3  12      107.96      102.21      2.96 o
 -11   3  12        8.78        8.51      1.14 o
 -10   3  12       39.99       42.81      1.89 o
  -9   3  12      110.33      110.79      2.93 o
  -8   3  12       95.76       90.86      2.59 o
  -7   3  12        0.00       -0.77      0.77 o
  -6   3  12      619.74      630.92      9.83 o
  -5   3  12       74.37       66.13      2.69 o
  -4   3  12      215.80      227.62      4.09 o
  -3   3  12       11.04       12.00      1.11 o
  -2   3  12       85.23       83.27      2.29 o
  -1   3  12      274.06      267.59      5.81 o
   0   3  12        0.44        2.55      0.84 o
   1   3  12      305.91      306.82      5.34 o
   2   3  12        5.43        4.52      1.15 o
   3   3  12      109.56      129.01      4.35 o
   4   3  12       37.63       44.93      2.74 o
 -15   4  12        2.69        2.41      1.59 o
 -14   4  12       22.02       25.46      3.68 o
 -13   4  12        0.16       -0.90      1.14 o
 -12   4  12       37.24       42.68      2.97 o
 -11   4  12        1.63        1.92      1.26 o
 -10   4  12        9.80        9.96      2.46 o
  -9   4  12       18.45       19.18      1.93 o
  -8   4  12        9.08        8.01      1.16 o
  -7   4  12      152.21      143.90      3.95 o
  -6   4  12       41.10       29.41      1.91 o
  -5   4  12      118.79      118.30      3.57 o
  -4   4  12        9.74        8.99      1.27 o
  -3   4  12       79.21       86.36      3.07 o
  -2   4  12       98.20      102.04      3.92 o
  -1   4  12        0.65        2.25      1.04 o
   0   4  12      158.31      148.35      7.59 o
   1   4  12        8.04        5.99      1.31 o
   2   4  12      178.50      167.72      6.09 o
   3   4  12        6.84       11.77      1.69 o
 -14   5  12        0.01        0.85      1.70 o
 -13   5  12        1.35        1.00      1.04 o
 -12   5  12       24.17       22.53      1.87 o
 -11   5  12       78.08       79.22      3.10 o
 -10   5  12        2.20        1.66      1.05 o
  -9   5  12       14.64       15.22      1.54 o
  -8   5  12        9.13        8.12      1.25 o
  -7   5  12        2.05        0.82      0.93 o
  -6   5  12        0.14        0.79      0.90 o
  -5   5  12       17.33       19.37      1.67 o
  -4   5  12        0.96        2.02      1.00 o
  -3   5  12       18.64       21.74      2.03 o
  -2   5  12        3.33        1.55      1.03 o
  -1   5  12        4.60        4.24      1.20 o
   0   5  12       11.34        9.82      1.49 o
   1   5  12        2.33        1.24      1.14 o
   2   5  12        0.07       -1.89      1.89 o
 -11   6  12        6.43        9.47      1.45 o
 -10   6  12        3.12        2.64      1.16 o
  -9   6  12       13.95       14.56      1.58 o
  -8   6  12        0.01       -0.84      1.07 o
  -7   6  12        6.70        3.62      1.14 o
  -6   6  12        0.01       -0.90      0.90 o
  -5   6  12        3.46        0.56      1.01 o
  -4   6  12        0.57       -0.17      1.00 o
  -3   6  12        2.50        1.69      1.10 o
  -2   6  12        7.66        7.80      1.38 o
  -1   6  12        3.11        1.39      1.15 o
 -17   1  13       17.68       20.24      2.31 o
 -16   1  13        4.08        2.91      1.14 o
 -15   1  13       48.82       54.33      2.44 o
 -14   1  13       37.57       40.47      2.21 o
 -13   1  13        1.42        0.98      0.95 o
 -12   1  13      133.59      128.37      3.41 o
 -11   1  13      233.34      221.84      4.69 o
 -10   1  13        0.06       -0.08      0.81 o
  -9   1  13       78.39       83.18      2.59 o
  -8   1  13      123.74      119.30      3.10 o
  -7   1  13       51.24       47.74      2.06 o
  -6   1  13      406.69      411.07      7.11 o
  -5   1  13        0.01       -0.82      0.82 o
  -4   1  13       37.48       37.48      1.92 o
  -3   1  13       62.37       58.79      2.78 o
  -2   1  13        2.70        2.13      0.73 o
  -1   1  13        0.32       -0.25      0.66 o
   0   1  13       63.02       58.54      2.05 o
   1   1  13      128.24      141.97      3.30 o
   2   1  13        4.84        4.50      1.01 o
   3   1  13       74.43       66.12      2.79 o
   4   1  13        6.28        5.66      1.37 o
 -16   2  13       13.28       16.28      1.91 o
 -15   2  13        9.68        9.79      1.42 o
 -14   2  13       44.57       47.78      2.71 o
 -13   2  13        2.42        0.37      1.13 o
 -12   2  13      161.02      182.65      4.19 o
 -11   2  13        0.06        0.68      0.91 o
 -10   2  13      194.34      213.18      4.61 o
  -9   2  13        8.68        5.55      1.06 o
  -8   2  13       85.78       83.43      2.57 o
  -7   2  13      193.75      181.78      5.55 o
  -6   2  13       13.89       10.38      1.18 o
  -5   2  13        0.04        0.04      0.78 o
  -4   2  13        4.25        5.27      1.00 o
  -3   2  13       15.10       14.70      1.15 o
  -2   2  13       13.13       11.69      1.09 o
  -1   2  13      133.64      131.41      3.06 o
   0   2  13      154.92      159.16      3.49 o
   1   2  13        7.83        5.87      1.04 o
   2   2  13      160.22      168.70      3.79 o
   3   2  13       32.47       30.45      2.11 o
 -16   3  13        0.66        0.11      1.56 o
 -15   3  13        0.12        1.09      1.15 o
 -14   3  13       21.13       25.00      2.07 o
 -13   3  13       36.95       41.86      2.52 o
 -12   3  13        6.21        7.33      1.36 o
 -11   3  13       44.11       52.99      2.17 o
 -10   3  13        5.66        8.09      1.56 o
  -9   3  13       83.67       87.72      2.67 o
  -8   3  13       12.16       12.89      1.27 o
  -7   3  13       23.45       24.31      1.59 o
  -6   3  13       46.01       48.25      1.78 o
  -5   3  13       14.97       12.74      1.12 o
  -4   3  13        1.96        1.05      0.74 o
  -3   3  13        0.48       -0.07      0.96 o
  -2   3  13       19.63       19.34      1.35 o
  -1   3  13       59.29       55.77      2.09 o
   0   3  13       10.51        8.15      1.25 o
   1   3  13       72.56       66.02      2.59 o
   2   3  13        0.49        0.21      1.25 o
   3   3  13       51.29       58.90      4.68 o
 -14   4  13       15.14       16.33      2.27 o
 -13   4  13        2.53        1.65      1.37 o
 -12   4  13       11.76       13.10      2.13 o
 -11   4  13        4.86        3.86      1.50 o
 -10   4  13        1.43       -0.57      1.11 o
  -9   4  13        3.12        2.25      0.96 o
  -8   4  13       11.50       12.03      1.42 o
  -7   4  13       43.06       35.17      2.14 o
  -6   4  13        7.64        8.72      1.26 o
  -5   4  13        1.52        1.85      0.97 o
  -4   4  13       10.22        7.18      1.49 o
  -3   4  13        7.61        7.24      1.27 o
  -2   4  13        0.31        0.33      1.00 o
  -1   4  13       21.58       21.31      1.91 o
   0   4  13        0.77        0.65      1.12 o
   1   4  13        1.33        2.27      1.42 o
   2   4  13        3.54        1.61      2.08 o
 -13   5  13        8.69        9.82      2.55 o
 -12   5  13        0.59       -0.39      0.98 o
 -11   5  13       15.14       11.91      1.83 o
 -10   5  13        1.84        1.76      1.08 o
  -9   5  13       37.66       41.45      2.42 o
  -8   5  13       43.29       39.17      2.36 o
  -7   5  13        2.23        4.34      1.15 o
  -6   5  13       10.85       11.53      1.45 o
  -5   5  13        8.38        5.45      1.27 o
  -4   5  13       24.69       31.48      2.16 o
  -3   5  13        9.53        9.09      1.41 o
  -2   5  13       14.17       10.99      1.50 o
  -1   5  13        5.70        7.48      1.46 o
   0   5  13       17.91       15.37      1.78 o
  -9   6  13        8.58       11.37      1.95 o
  -8   6  13        4.10        6.48      1.32 o
  -7   6  13       24.64       26.54      2.06 o
  -6   6  13        1.16        2.53      1.20 o
  -5   6  13       54.69       70.84      3.05 o
  -4   6  13        4.03        2.22      1.47 o
 -16   0  14        4.61        2.89      1.63 o
 -15   0  14        7.30        5.04      1.70 o
 -14   0  14        0.32       -0.32      1.33 o
 -13   0  14       45.57       37.96      2.94 o
 -12   0  14       58.28       65.46      3.48 o
 -11   0  14        0.21       -0.27      1.42 o
 -10   0  14      211.65      229.55      6.86 o
  -9   0  14       75.15       69.86      3.47 o
  -8   0  14       50.36       49.55      3.04 o
  -7   0  14       43.65       39.82      2.87 o
  -6   0  14       65.96       66.12      3.37 o
  -5   0  14       54.69       54.40      4.68 o
  -4   0  14        8.23        5.50      1.49 o
  -3   0  14       66.11       79.89      3.84 o
  -2   0  14        1.87        0.02      1.30 o
  -1   0  14       91.58       93.80      3.28 o
   0   0  14      325.85      342.52      7.42 o
   1   0  14       20.91       19.62      2.61 o
   2   0  14      170.22      178.31      6.59 o
   3   0  14        0.00       -1.98      1.98 o
 -16   1  14        0.89        1.04      1.09 o
 -15   1  14        3.17        3.73      1.14 o
 -14   1  14       11.05       14.15      1.50 o
 -13   1  14       73.11       77.29      2.76 o
 -12   1  14        8.88        9.91      1.32 o
 -11   1  14      126.33      134.44      3.55 o
 -10   1  14        0.26       -0.05      0.90 o
  -9   1  14       79.78       70.70      2.70 o
  -8   1  14       51.43       44.58      2.31 o
  -7   1  14       17.72       14.73      1.36 o
  -6   1  14       30.14       31.67      1.85 o
  -5   1  14       40.00       37.70      2.00 o
  -4   1  14       18.33       20.64      1.57 o
  -3   1  14       54.47       54.57      2.39 o
  -2   1  14       74.50       78.65      2.38 o
  -1   1  14       46.36       43.67      1.93 o
   0   1  14       19.22       18.17      1.84 o
   1   1  14      132.22      129.51      4.31 o
   2   1  14        0.01       -1.00      1.00 o
 -16   2  14       28.85       28.63      2.92 o
 -15   2  14       10.70       12.83      1.53 o
 -14   2  14       11.16        8.09      1.30 o
 -13   2  14        4.70        4.08      1.12 o
 -12   2  14       93.02      102.03      3.16 o
 -11   2  14       11.55       10.61      1.29 o
 -10   2  14       17.01       18.80      2.09 o
  -9   2  14        6.09        4.34      1.04 o
  -8   2  14        0.72        0.28      0.84 o
  -7   2  14        0.89        0.52      0.82 o
  -6   2  14       13.77       12.81      1.31 o
  -5   2  14        0.61        0.64      0.94 o
  -4   2  14      286.68      280.50      5.60 o
  -3   2  14        0.41       -0.49      0.79 o
  -2   2  14        6.15        4.99      1.00 o
  -1   2  14        0.48       -0.74      0.74 o
   0   2  14        4.11        3.43      1.00 o
   1   2  14        1.06       -0.46      0.93 o
   2   2  14        0.25        0.76      1.54 o
 -15   3  14        1.57        1.02      1.49 o
 -14   3  14       18.27       20.63      2.02 o
 -13   3  14       10.89       14.48      1.73 o
 -12   3  14        1.22        1.56      1.15 o
 -11   3  14        0.35        0.21      1.02 o
 -10   3  14       14.18        9.87      1.88 o
  -9   3  14       43.77       44.22      2.24 o
  -8   3  14       74.69       79.81      2.95 o
  -7   3  14        0.02        1.25      0.92 o
  -6   3  14       13.07       17.24      1.28 o
  -5   3  14       62.17       65.37      2.14 o
  -4   3  14       15.81       14.10      1.23 o
  -3   3  14        0.78       -0.75      0.75 o
  -2   3  14       90.39       92.72      3.00 o
  -1   3  14       15.59       14.87      1.47 o
   0   3  14        1.27        1.71      1.21 o
   1   3  14       73.29       78.41      3.62 o
 -13   4  14        0.09       -0.16      1.33 o
 -12   4  14       17.24       16.46      2.23 o
 -11   4  14        0.11       -1.01      1.18 o
 -10   4  14       45.79       52.01      3.34 o
  -9   4  14       62.51       69.82      2.89 o
  -8   4  14        2.93        3.10      1.44 o
  -7   4  14       10.03       12.80      1.51 o
  -6   4  14        0.11       -0.33      0.88 o
  -5   4  14        4.91        3.30      1.16 o
  -4   4  14        8.44        7.48      1.33 o
  -3   4  14       53.23       50.44      3.50 o
  -2   4  14        2.19        1.76      1.18 o
  -1   4  14        9.75       10.31      1.58 o
   0   4  14        6.44        7.10      1.88 o
 -11   5  14        4.32        5.76      1.41 o
 -10   5  14       12.17       13.69      1.65 o
  -9   5  14        0.09        0.40      1.07 o
  -8   5  14        1.13        1.83      1.05 o
  -7   5  14        7.88       10.43      1.49 o
  -6   5  14        1.77        1.03      1.12 o
  -5   5  14        5.68        4.33      1.23 o
  -4   5  14        0.78        0.98      1.11 o
  -3   5  14        2.63        3.28      1.29 o
 -15   1  15        7.80        9.24      1.41 o
 -14   1  15        3.62        4.56      1.16 o
 -13   1  15        2.27        2.22      1.07 o
 -12   1  15        7.05        7.99      1.51 o
 -11   1  15      156.61      169.41      4.15 o
 -10   1  15        0.18       -0.39      0.92 o
  -9   1  15       44.11       46.76      3.56 o
  -8   1  15        1.09       -0.85      0.85 o
  -7   1  15       61.02       61.78      2.43 o
  -6   1  15      120.57      115.17      3.35 o
  -5   1  15       24.90       24.13      1.79 o
  -4   1  15      133.93      142.93      3.83 o
  -3   1  15       20.59       24.26      1.55 o
  -2   1  15       69.35       74.56      2.46 o
  -1   1  15       22.17       23.71      1.60 o
   0   1  15       11.90       13.75      1.37 o
   1   1  15        4.50        2.39      1.26 o
 -15   2  15       21.05       21.15      2.12 o
 -14   2  15        6.35        5.41      1.24 o
 -13   2  15        6.07        9.51      1.37 o
 -12   2  15       37.41       39.06      2.21 o
 -11   2  15       26.79       28.45      1.93 o
 -10   2  15       66.15       68.16      2.63 o
  -9   2  15       25.42       23.28      1.73 o
  -8   2  15       41.62       45.71      2.30 o
  -7   2  15       59.15       59.66      2.69 o
  -6   2  15       35.93       36.01      2.42 o
  -5   2  15       39.77       34.82      1.83 o
  -4   2  15      100.32       97.63      2.74 o
  -3   2  15      120.67      122.84      3.12 o
  -2   2  15        0.61       -0.51      0.85 o
  -1   2  15      104.99      110.07      3.05 o
   0   2  15       47.50       52.78      2.42 o
 -14   3  15        4.53        4.85      1.70 o
 -13   3  15        0.90        2.88      1.57 o
 -12   3  15        0.78        0.45      1.12 o
 -11   3  15        2.32        2.68      1.21 o
 -10   3  15       49.63       50.74      5.32 o
  -9   3  15        0.33        0.30      1.05 o
  -8   3  15       26.28       25.31      2.07 o
  -7   3  15        0.50        2.02      0.92 o
  -6   3  15        6.44        4.84      1.10 o
  -5   3  15       56.86       55.20      3.50 o
  -4   3  15       15.92       16.42      1.76 o
  -3   3  15        0.05       -0.31      1.05 o
  -2   3  15       10.53       10.16      1.54 o
  -1   3  15        0.05        1.19      1.19 o
 -12   4  15       12.50       14.16      2.64 o
 -11   4  15        0.04       -0.54      1.43 o
 -10   4  15       60.48       67.21      3.00 o
  -9   4  15        1.61        1.11      1.12 o
  -8   4  15        6.89        4.90      1.33 o
  -7   4  15       29.18       26.29      2.09 o
  -6   4  15        6.86        6.50      1.34 o
  -5   4  15        0.32        1.06      1.19 o
  -4   4  15       10.09       11.42      2.56 o
  -3   4  15        3.17        1.41      1.16 o
 -14   0  16        0.77        1.32      1.50 o
 -13   0  16       14.69       14.08      2.20 o
 -12   0  16        8.09        7.78      1.80 o
 -11   0  16        0.08        1.33      1.33 o
 -10   0  16        0.22       -0.05      1.89 o
  -9   0  16        0.05       -1.20      1.20 o
  -8   0  16       57.58       57.25      4.44 o
  -7   0  16        5.67        4.67      1.67 o
  -6   0  16      119.62      129.57      5.25 o
  -5   0  16       51.88       52.36      3.71 o
  -4   0  16       16.76       18.04      2.44 o
  -3   0  16      200.58      229.31      7.63 o
  -2   0  16       14.47       16.46      2.41 o
  -1   0  16       29.75       31.59      3.27 o
 -14   1  16       21.75       25.20      2.00 o
 -13   1  16        2.47        0.72      1.02 o
 -12   1  16        0.84        0.39      0.98 o
 -11   1  16        3.72        4.54      1.13 o
 -10   1  16        1.45        0.25      0.94 o
  -9   1  16        7.86        7.67      1.25 o
  -8   1  16        3.85        2.82      1.05 o
  -7   1  16        6.66       10.32      1.68 o
  -6   1  16       20.98       23.79      2.85 o
  -5   1  16        0.25        0.91      1.00 o
  -4   1  16       70.87       71.00      2.44 o
  -3   1  16        0.77        0.67      0.95 o
  -2   1  16       58.52       60.38      2.42 o
  -1   1  16        1.46        2.74      1.79 o
 -14   2  16        0.06       -0.84      1.41 o
 -13   2  16       13.75       11.67      1.51 o
 -12   2  16        9.07        9.87      1.44 o
 -11   2  16       23.53       21.44      1.75 o
 -10   2  16        3.87        2.46      1.10 o
  -9   2  16        7.06        6.16      1.24 o
  -8   2  16       17.24       13.50      1.50 o
  -7   2  16        0.00        0.79      0.97 o
  -6   2  16       60.22       54.09      2.52 o
  -5   2  16       37.83       37.75      1.95 o
  -4   2  16       51.18       64.88      2.44 o
  -3   2  16        0.89       -0.21      0.88 o
  -2   2  16        0.03       -0.87      0.87 o
 -12   3  16       65.72       67.75      3.88 o
 -11   3  16       39.91       57.63      9.02 o
 -10   3  16       31.92       32.55      4.87 o
  -9   3  16       13.12       14.74      2.20 o
  -8   3  16        6.47        5.27      1.67 o
  -7   3  16       18.39       18.98      1.87 o
  -6   3  16        0.31        0.70      1.13 o
  -5   3  16       26.55       24.30      2.09 o
  -4   3  16        1.21       -0.85      1.06 o
  -9   4  16        0.02        4.16      1.89 o
  -8   4  16        0.02       -0.47      1.61 o
  -7   4  16        0.34       -0.85      1.61 o
 -12   1  17        0.05       -0.73      0.97 o
 -11   1  17        4.17        5.30      1.58 o
 -10   1  17        0.03       -0.54      0.96 o
  -9   1  17       15.51       16.33      1.63 o
  -8   1  17        1.18        0.83      1.00 o
  -7   1  17        4.79        5.29      1.25 o
  -6   1  17        0.24       -0.19      0.98 o
  -5   1  17        6.81        8.68      1.46 o
  -4   1  17      101.60      108.14      3.94 o
 -11   2  17       15.95       19.57      1.79 o
 -10   2  17        7.06        8.20      1.40 o
  -9   2  17        7.45        8.09      1.39 o
  -8   2  17       34.22       41.93      2.37 o
  -7   2  17        1.65        3.12      1.19 o
  -6   2  17        5.08        6.47      1.18 o
  -5   2  17       19.68       22.77      3.31 o
 
